# Supplementary material for: Observing growth and interfacial dynamics of nanocrystalline ice in thin amorphous ice films
Source: Nat Commun. 2024 Jan 30;15:908. doi: 10.1038/s41467-024-45234-x (PMC10827800; doi:10.1038/s41467-024-45234-x)
Supplement: Supplementary file 4 — Supplementary Dataset 1 [file 41467_2024_45234_MOESM4_ESM.xlsx]

## Sheet: Fig. 1
Fig. 1d			Fig. 1e			Fig. 1f				Fig. 1k
Annealing time (s)	# of particles		Annealing time (s)	Crystallized fraction		Area for 0-215 s (10^3 nm^2)	Area for 226-298 s (10^3 nm^2)	Area for 399-907 s (10^3 nm^2)		Momentum transfer (A^-1)	Normalized intensity (arb. units)
0	25		0	0.03106		5265.54	5375.79	2148.29			Amorphous (93 K)	Ice Ic (143 K)	After annealing (143 K)
13	81		13	0.02772		5706.54	4934.79	5061.01		0.01257	0.00254	0.01225	0.000610953
22	53		22	0.02769		1869.84	6226.92	6154.92		0.02515	0.0047	0.0094	0.00105
29	56		29	0.0336		3969	14764.7	4608.5		0.03772	0.00652	0.00702	0.000750153
38	46		38	0.04255		1230.39	7505.82	2794.1		0.05029	0.0082	0.00536	0.000538071
51	32		51	0.05118		3902.85	2579.85	5091.76		0.06286	0.0073	0.00344	0.000943638
62	59		62	0.03757		3034.08	10125.4	7907.82		0.07543	0.00627	0.00216	0.000942929
70	68		70	0.06405		2332.89	6363.63	5851.79		0.088	0.00994	0.00172	0.000946847
78	79		78	0.05025		3951.36	1353.87	8285.64		0.10057	0.00857	0.00127	0.000996131
88	72		88	0.09184		1746.36	2831.22	3308.11		0.11315	0.00928	0.0016	0.00107
96	100		96	0.0815		4471.74	1799.28	1063.16		0.12572	0.00886	0.00149	0.00137
123	52		123	0.08299		5067.09	2434.32	6154.92		0.13829	0.00812	0.00173	0.00126
134	99		134	0.10175		5450.76	13534.3	2820.46		0.15087	0.00811	0.00203	0.000894566
143	66		143	0.09494		4899.51	1847.79	5276.27		0.16344	0.00823	0.00171	0.000875691
151	109		151	0.09647		5715.36	4784.85	3229.03		0.176	0.0082	0.00187	0.00102
206	72		206	0.10418		5058.27	5935.86	3953.91		0.18858	0.00713	0.00171	0.00119
215	82		215	0.10942		9305.1	3691.17	4749.09		0.20115	0.0081	0.00152	0.00129
247	122		247	0.41504		2376.99	2981.16	2029.67		0.21372	0.00764	0.00173	0.0013
288	112		288	0.40634		1521.45	5922.63	1708.97		0.2263	0.00907	0.00166	0.00138
399	101		399	0.80519		2302.02	3889.62	4191.15		0.23887	0.00832	0.00154	0.00148
429	119		608	0.91869		3201.66	3444.21	2829.24		0.25144	0.00803	0.00177	0.00149
442	125		907	0.9279		2879.73	6716.43	3738.64		0.26401	0.00886	0.0018	0.00181
450	128					4401.18	3250.17	2556.86		0.27658	0.00844	0.00216	0.00181
491	115					3179.61	24665.1	3620.03		0.28915	0.00817	0.00218	0.002
608	111					4701.06	33851.2	8685.42		0.30172	0.00849	0.00246	0.00238
907	106					269.01	4017.51	9291.69		0.3143	0.00792	0.00286	0.00282
						339.57	3682.35	7103.86		0.32687	0.00901	0.00352	0.00365
						6332.76	2544.57	3466.26		0.33944	0.00933	0.00461	0.00669
						269.01	5181.75	4946.78		0.35202	0.00877	0.00761	0.01599
						1878.66	2967.93	7653.01		0.36459	0.00976	0.01628	0.04323
						1539.09	2681.28	3602.45		0.37716	0.01283	0.03982	0.12849
						3528	1415.61	2728.2		0.38973	0.02193	0.11616	0.25798
						317.52	4934.79	7885.85		0.4023	0.0514	0.273	0.35194
						255.78	6540.03	8448.19		0.41487	0.15123	0.40685	0.41834
						418.95	2641.59	4173.57		0.42745	0.33808	0.50114	0.4638
						361.62	4895.1	5285.06		0.44002	0.50572	0.56515	0.49047
						313.11	3457.44	16202.2		0.45259	0.60011	0.60021	0.50058
						330.75	10632.5	8320.78		0.46516	0.65943	0.62153	0.51578
						255.78	4767.21	2613.97		0.47774	0.69981	0.63385	0.51679
						251.37	4996.53	4164.79		0.49031	0.74571	0.64526	0.51835
						639.45	3073.77	6431.69		0.50287	0.73893	0.65379	0.51862
						264.6	4418.82	5495.94		0.51545	0.73364	0.65457	0.51685
						343.98	8846.46	11795.8		0.52802	0.74262	0.6523	0.51025
						277.83	1296.54	1585.96		0.54059	0.75026	0.64729	0.50008
						260.19	6500.34	7099.47		0.55317	0.75759	0.6415	0.49253
						529.2	4462.92	15947.4		0.56574	0.76048	0.62973	0.48076
						599.76	1367.1	12428.5		0.57831	0.73053	0.62039	0.47207
						260.19	449.82	20024.4		0.59088	0.72238	0.61327	0.47099
						683.55	573.3	8654.67		0.60346	0.72445	0.61113	0.46402
						286.65	639.45	8518.48		0.61602	0.75754	0.60391	0.45332
						3272.22	608.58	9682.69		0.62859	0.8197	0.60942	0.44565
						4555.53	511.56	6892.98		0.64117	0.8877	0.64948	0.44497
						264.6	595.35	3598.06		0.65374	0.941	0.71095	0.46529
						1530.27	449.82	6436.09		0.66631	0.97244	0.7474	0.5091
						5622.75	445.41	2381.13		0.67889	0.96933	0.76795	0.54061
						273.42	577.71	27123.8		0.69146	0.97475	0.78174	0.56084
						3585.33	5296.41	37751.1		0.70403	0.9852	0.79097	0.57301
						454.23	4978.89	23789.4		0.7166	0.99025	0.79637	0.57615
						458.64	6024.06	4292.19		0.72917	1	0.79286	0.57537
						273.42	14738.2	32628.5		0.74174	0.9997	0.78927	0.57671
						3726.45	7413.21	6436.09		0.75432	0.96488	0.78035	0.57463
						255.78	2443.14	24149.6		0.76689	0.9473	0.77685	0.56603
						291.06	9948.96	22629.5		0.77946	0.93165	0.77022	0.5588
						524.79	6416.55	15310.4		0.79203	0.91577	0.75758	0.55312
						4043.97	1256.85	9375.16		0.80461	0.89898	0.74885	0.54578
						604.17	2773.89	71996.3		0.81718	0.89309	0.74294	0.54149
						352.8	1768.41	12656.9		0.82974	0.86886	0.72874	0.54002
						291.06	2354.94	38309		0.84232	0.87293	0.71138	0.52845
						432.18	13388.8	27752.1		0.85489	0.86324	0.70344	0.51967
						273.42	1958.04	5342.17		0.86746	0.8537	0.69429	0.508
						5045.04	4701.06	24804.2		0.88004	0.82828	0.68183	0.50281
						2769.48	5887.35	2157.08		0.89261	0.81679	0.66646	0.49911
						489.51	3585.33	2706.23		0.90518	0.809	0.65879	0.492
						383.67	2892.96	2583.22		0.91775	0.78149	0.65131	0.47988
						374.85	5790.33	14638.3		0.93033	0.76991	0.63863	0.47239
						1768.41	3823.47	51541.4		0.94289	0.771	0.62828	0.46385
						361.62	3382.47	38155.2		0.95546	0.74851	0.61588	0.45599
						1455.3	4440.87	4784.23		0.96804	0.73802	0.60363	0.4474
						374.85	4083.66	3163.13		0.98061	0.72854	0.59648	0.44002
						3422.16	2209.41	4300.98		0.99318	0.71983	0.58533	0.43321
						304.29	2469.6	2012.1		1.00576	0.71003	0.57437	0.42483
						304.29	3214.89	1542.03		1.01833	0.69805	0.56521	0.42169
						295.47	24479.9	24338.5		1.0309	0.67391	0.55869	0.41249
						251.37	33696.8	10631.6		1.04347	0.66841	0.54832	0.40267
						3898.44	3845.52	4670.01		1.05604	0.6592	0.5378	0.39721
						595.35	3580.92	18671.2		1.06861	0.65789	0.53087	0.39287
						260.19	2500.47	7055.53		1.08119	0.64487	0.523	0.38929
						255.78	6584.13	10003.4		1.09376	0.63094	0.51428	0.38196
						277.83	2879.73	12367		1.10633	0.63017	0.50575	0.37338
						551.25	5067.09	63614		1.1189	0.61432	0.49583	0.36408
						308.7	2584.26	9405.91		1.13148	0.60646	0.48744	0.35923
						286.65	1292.13	16057.3		1.14405	0.60333	0.47991	0.35858
						335.16	1856.61	35875.2		1.15662	0.58975	0.47217	0.35301
						286.65	1397.97	11800.2		1.16919	0.58648	0.46953	0.34615
						308.7	4740.75	16057.3		1.18176	0.57664	0.46268	0.33964
						273.42	9525.6	12419.7		1.19433	0.56925	0.45456	0.33277
						295.47	2769.48	32773.5		1.20691	0.56544	0.44554	0.32684
						670.32	6451.83	13258.8		1.21948	0.55073	0.44037	0.32465
						295.47	2659.23	8338.36		1.23205	0.54289	0.43275	0.31928
						260.19	3281.04	30155.2		1.24462	0.54271	0.42816	0.31428
						348.39	4873.05	15424.6		1.2572	0.53484	0.42282	0.3085
						3038.49	5486.04	17006.2		1.26976	0.52922	0.41432	0.30107
						277.83	9477.09	3224.63		1.28234	0.53156	0.40743	0.30005
						2923.83	3444.21	19079.8		1.29491	0.52565	0.4022	0.29839
						626.22	10575.2	5342.17		1.30748	0.51707	0.39731	0.2936
						1168.65	4670.19	2644.73		1.32005	0.51639	0.39541	0.28879
						2985.57	4881.87	1032.41		1.33263	0.51247	0.39335	0.28573
						7796.88	2981.16	2534.9		1.3452	0.51599	0.38872	0.28037
						7704.27	4401.18	5201.59		1.35777	0.50858	0.38579	0.2768
						4233.6	8678.88	4090.1		1.37034	0.51416	0.38256	0.27365
						2354.94	1230.39	1726.54		1.38291	0.51405	0.37443	0.27115
						3607.38	6548.85	2108.75		1.39548	0.50782	0.37369	0.26811
						3894.03	4312.98	11141.2		1.40806	0.51637	0.37296	0.26442
						2588.67	4383.54	1840.77		1.42063	0.51695	0.36969	0.26102
						5993.19	286.65	3422.33		1.4332	0.5138	0.36823	0.25756
						3311.91	335.16	--		1.44577	0.52027	0.36937	0.25681
						4352.67	445.41	53883		1.45835	0.52728	0.36701	0.2574
						3087	277.83	6176.89		1.47092	0.53472	0.37089	0.25499
						2068.29	423.36	3637.6		1.48349	0.54274	0.37613	0.25633
						2782.71	458.64	4199.93		1.49606	0.56059	0.38464	0.25857
						899.64	370.44	3848.47		1.50863	0.56508	0.39663	0.26393
						2663.64	260.19	13359.8		1.5212	0.57307	0.41102	0.27253
						3281.04	269.01	60345.5		1.53378	0.57782	0.43145	0.28752
						2187.36	229.32	94678.6		1.54635	0.57527	0.46393	0.31905
						5830.02	449.82	42631.9		1.55892	0.58364	0.50519	0.36986
						3761.73	348.39	14163.8		1.57149	0.5882	0.55227	0.42893
						251.37	370.44	43273.4		1.58407	0.58674	0.60646	0.46574
						269.01	233.73	2293.27		1.59664	0.59918	0.65907	0.48775
						308.7	2006.55	5170.84		1.60921	0.59376	0.71695	0.52742
						352.8	5605.11	4068.14		1.62178	0.58989	0.77532	0.59698
						273.42	3285.45	32448.4		1.63435	0.58507	0.84679	0.69076
						392.49	5018.58	3505.8		1.64692	0.59195	0.93039	0.83649
						242.55	2866.5	4555.78		1.6595	0.57961	0.98761	0.99346
						357.21	7576.38	18939.2		1.67207	0.57387	1	1
						260.19	2760.66	1933.02		1.68464	0.56428	0.99357	0.89848
						542.43	7602.84	22436.2		1.69721	0.56244	0.95047	0.84974
						507.15	10028.3	3971.48		1.70978	0.55068	0.84962	0.80987
						577.71	6531.21	24523		1.72235	0.53248	0.73543	0.67914
						436.59	4983.3	12920.5		1.73493	0.52043	0.63999	0.52149
						352.8	12559.7	29742.2		1.7475	0.50659	0.56184	0.43384
						233.73	6006.42	9151.11		1.76007	0.49089	0.50617	0.39576
						308.7	3161.97	98039.4		1.77264	0.47818	0.4603	0.36695
						308.7	2870.91	10996.3		1.78522	0.46919	0.42287	0.33111
						246.96	4405.59	80365.4		1.79779	0.45578	0.38974	0.29792
						308.7	2959.11	26267.1		1.81036	0.44126	0.36381	0.27829
						352.8	3020.85	9537.71		1.82293	0.42465	0.34276	0.26321
						401.31	1922.76	40988.9		1.8355	0.41603	0.32112	0.2306
						564.48	2125.62	28867.9		1.84807	0.40135	0.30398	0.20771
						348.39	4295.34	53918.2		1.86065	0.39071	0.28562	0.19431
						330.75	1142.19	24448.3		1.87322	0.38181	0.27189	0.18411
						251.37	11677.7	7459.71		1.88579	0.36391	0.26223	0.17536
						282.24	2244.69	13829.9		1.89836	0.35688	0.25313	0.16886
						414.54	6116.67	13052.3		1.91094	0.35068	0.24485	0.16306
						696.78	2121.21	2578.83		1.92351	0.347	0.23729	0.16017
						238.14	2302.02	3523.37		1.93608	0.33693	0.2302	0.15739
						220.5	6778.17	4946.78		1.94865	0.32675	0.22521	0.15418
						299.88	5353.74	45215.2		1.96122	0.31994	0.22072	0.14995
						343.98	3422.16	1761.69		1.97379	0.31558	0.21675	0.14748
						273.42	2650.41	6049.48		1.98637	0.29994	0.2109	0.14507
						1389.15	13013.9	168454		1.99894	0.29308	0.20766	0.14213
						1622.88	2244.69	25239.1		2.01151	0.29138	0.20386	0.13926
						6019.65	1411.2	31192		2.02408	0.2898	0.20143	0.13805
						498.33	1525.86	45698.4		2.03666	0.28595	0.19897	0.135
						4105.71	3087	8013.26		2.04922	0.27169	0.19489	0.13347
						4837.77	3082.59	11097.3		2.0618	0.26979	0.19077	0.13124
						379.26	12850.7	42284.9		2.07437	0.26786	0.18873	0.13
						299.88	4546.71	6449.27		2.08694	0.26487	0.18508	0.12841
						4357.08	3073.77	47903.8		2.09951	0.25779	0.18433	0.1273
						6513.57	9847.53	27123.8		2.11209	0.25543	0.18351	0.12663
						1812.51	1521.45	11360.9		2.12466	0.25326	0.18089	0.12473
						4873.05	2734.2	21004.1		2.13723	0.24917	0.17756	0.1227
						3792.6	4436.46	14985.3		2.1498	0.24556	0.17505	0.12162
						974.61	34909.6	24299		2.16237	0.24095	0.17227	0.12087
						1300.95	1446.48	39091		2.17494	0.23326	0.16881	0.12043
						4661.37	3338.37	77061.7		2.18752	0.23231	0.16882	0.11847
						4171.86	3250.17	37882.9		2.20009	0.23089	0.16686	0.11852
						273.42	2213.82	76446.7		2.21266	0.22804	0.16546	0.11933
						7995.33	3430.98	93676.9		2.22523	0.22541	0.16462	0.11833
						4498.2	20806.4	7530		2.23781	0.22238	0.1632	0.11826
						4379.13	2544.57	57656.8		2.25038	0.22123	0.16115	0.11899
						2981.16	1772.82	31310.6		2.26295	0.22015	0.15804	0.12087
						5252.31	5790.33	12349.4		2.27552	0.22421	0.15611	0.11998
						3184.02	3188.43	13381.8		2.28809	0.22287	0.15662	0.11839
						648.27	6129.9	2890.75		2.30066	0.21563	0.15578	0.11638
						2690.1	2407.86	3729.86		2.31324	0.21083	0.15499	0.11353
						3073.77	2116.8	7595.9		2.32581	0.2129	0.15257	0.11154
						2143.26	2535.75	7973.72		2.33838	0.21674	0.15213	0.10986
						5022.99	3325.14	8039.62		2.35095	0.21473	0.15143	0.11205
						282.24	1186.29	2772.13		2.36353	0.20815	0.15153	0.11049
						776.16	3307.5	4555.78		2.37609	0.20739	0.14989	0.10806
						269.01	2266.74	15187.4		2.38867	0.20544	0.14927	0.10618
						379.26	2910.6	4529.42		2.40124	0.20432	0.14977	0.10631
						705.6	1323	20542.8		2.41381	0.20552	0.14809	0.105
						498.33	1521.45	15134.7		2.42638	0.20304	0.14821	0.10505
						264.6	15135.1	21759.7		2.43896	0.20537	0.14866	0.10621
						670.32	3492.72	15205		2.45153	0.20301	0.15053	0.10649
						339.57	277.83	91374.9		2.4641	0.20282	0.15189	0.10642
						410.13	295.47	27870.7		2.47667	0.20499	0.15161	0.10449
						692.37	220.5	21206.1		2.48924	0.20269	0.15097	0.10388
						485.1	220.5	75576.8		2.50181	0.20485	0.15272	0.10365
						269.01	282.24	9656.33		2.51439	0.20711	0.15338	0.10553
						454.23	264.6	10447.1		2.52696	0.20468	0.15542	0.10728
						467.46	343.98	20977.7		2.53953	0.20705	0.15687	0.10745
						370.44	308.7	21935.4		2.5521	0.2087	0.15906	0.10667
						388.08	246.96	3321.28		2.56468	0.20736	0.16092	0.10622
						396.9	251.37	11242.3		2.57725	0.20789	0.16326	0.10751
						246.96	463.05	2802.88		2.58982	0.2068	0.16604	0.10924
						520.38	343.98	29065.6		2.60239	0.21239	0.16933	0.1109
						246.96	463.05	8689.82		2.61496	0.21605	0.17598	0.11343
						626.22	467.46	7354.27		2.62753	0.21682	0.18397	0.117
						339.57	51831.4	8817.22		2.64011	0.21903	0.19204	0.12071
						493.92	1326.76	3048.9		2.65268	0.21634	0.20543	0.12903
						423.36	8623.92	3681.53		2.66525	0.21868	0.22242	0.14159
						410.13	18398.9	17779.4		2.67782	0.22082	0.24686	0.168
						317.52	8742.54	3527.77		2.6904	0.22385	0.27849	0.21769
						2840.04	3149.95	5610.16		2.70296	0.2232	0.30846	0.28255
						2548.98	2469	16667.9		2.71554	0.22381	0.32264	0.31022
						3589.74	4709.55	12156.1		2.72811	0.22187	0.33179	0.31424
						4154.22	6238.39	11483.9		2.74068	0.22225	0.33752	0.28724
						4277.7	16931.5	4700.76		2.75325	0.22262	0.3301	0.26036
						1666.98	38080.6	4327.34		2.76583	0.22411	0.30315	0.24255
						1252.44	9217	9076.42		2.7784	0.22323	0.27054	0.21713
						6085.8	7117.04	20204.5		2.79097	0.22473	0.24486	0.18835
						3303.09	8048.4	3830.9		2.80354	0.22422	0.22459	0.17065
						2698.92	6128.56	5746.35		2.81611	0.22307	0.21105	0.15652
						1212.75	33814.7	4006.63		2.82868	0.22535	0.20011	0.14724
						6707.61	12920.5	3004.97		2.84126	0.22538	0.19131	0.14052
						2734.2	9361.98	61606.3		2.85383	0.22106	0.18374	0.13503
						9477.09	1001.66	20810.8		2.8664	0.22187	0.18014	0.13175
						5949.09	8843.58	99906.6		2.87897	0.22126	0.17474	0.13071
						3783.78	5087.36	42719.8		2.89155	0.21923	0.17075	0.12862
						1349.46	6862.23	60257.6		2.90412	0.22011	0.16606	0.12607
						5750.64	4674.4	82799.3		2.91669	0.22159	0.16302	0.1275
						5133.24	3347.64	4353.7		2.92926	0.21634	0.15948	0.13206
						6535.62	4639.26	5263.1		2.94183	0.20836	0.15741	0.14218
						4767.21	2635.94	3576.09		2.9544	0.20401	0.15382	0.15227
						2632.77	12068.2	3281.75		2.96698	0.20033	0.15186	0.15136
						18985	5232.34	3615.63		2.97955	0.19908	0.14918	0.13333
						1459.71	6400.94	3268.57		2.99212	0.19381	0.14563	0.11807
						9371.25	7358.67	1260.86		3.00469	0.18888	0.142	0.10538
						1900.71	988.478	1976.96		3.01727	0.18334	0.13949	0.09774
						789.39	27246.8	2042.85		3.02984	0.18175	0.13727	0.09159
						657.09	1436.59	1853.94		3.04241	0.17925	0.13548	0.08909
						498.33	3953.91	7688.16		3.05498	0.17304	0.13456	0.08721
						1076.04	4441.56	19202.8		3.06755	0.167	0.13317	0.08629
						683.55	28854.8	20081.5		3.08012	0.16329	0.13301	0.08546
						599.76	4085.71	12384.5		3.0927	0.15706	0.13353	0.08558
						621.81	76565.3	41177.8		3.10527	0.15648	0.13532	0.08679
						899.64	1067.56	10965.5		3.11784	0.14922	0.1383	0.08948
						529.2	6194.46	28709.8		3.13041	0.1428	0.1418	0.09432
						480.69	3198.27	4788.63		3.14298	0.14108	0.14854	0.10199
						727.65	8413.04	37570.9		3.15555	0.13608	0.15601	0.11256
						533.61	5245.52	21201.8		3.16813	0.13136	0.16364	0.12723
						564.48	2266.91	9616.79		3.1807	0.12858	0.16909	0.13929
						498.33	3330.07	17603.7		3.19327	0.12603	0.17092	0.14321
						736.47	7890.25	35831.2		3.20584	0.12176	0.17161	0.14562
						551.25	4634.86	21179.8		3.21842	0.11865	0.16821	0.14336
						687.96	3725.46	114053		3.23099	0.11276	0.15771	0.13877
						767.34	5438.82	50882.4		3.24356	0.11175	0.14157	0.13079
						502.74	5548.65	12815.1		3.25613	0.10923	0.12751	0.11408
						1040.76	10658	70309.3		3.2687	0.10515	0.1163	0.09534
						12034.9	5698.02	43093.2		3.28127	0.10413	0.1077	0.08363
						9993.06	6018.73	40215.7		3.29385	0.10131	0.10073	0.07809
						2553.39	8918.26	75049.6		3.30642	0.10083	0.09476	0.07498
						1715.49	8417.44	55007.7		3.31899	0.10076	0.09049	0.07298
						5314.05	43927.9	42605.6		3.33156	0.09789	0.08764	0.07346
						4286.52	11233.5	13337.9		3.34414	0.09781	0.08418	0.07323
						5331.69	32167.3	7472.89		3.35671	0.09543	0.08181	0.06804
						4312.98	27176.5	27440.1		3.36928	0.09247	0.07922	0.0644
						4043.97	47925.8	31982.8		3.38185	0.09255	0.0763	0.06235
						5940.27	18785.5	9480.6		3.39442	0.09302	0.07385	0.05911
						4088.07	115221	201012		3.40699	0.09004	0.07205	0.0545
						15130.7	42812.1	76640		3.41957	0.08636	0.06976	0.05189
						3210.48	10816.1	61039.6		3.43214	0.08684	0.06846	0.04977
						7616.07	8320.78	22199		3.44471	0.08795	0.06735	0.04815
						1389.15	17313.7	59365.8		3.45728	0.0855	0.06636	0.0475
						4590.81	22923.9	20832.7		3.46986	0.08232	0.06557	0.04696
						2535.75	25902.5	33753.2		3.48242	0.08212	0.06436	0.04613
						3175.2	60868.3	62999		3.495	0.08417	0.06366	0.04494
						6394.5	11277.4	2025.28		3.50757	0.08416	0.06257	0.04418
						4604.04	44253	10666.8		3.52014	0.08286	0.0616	0.04406
						2615.13	13469.7	120656		3.53271	0.08174	0.06074	0.04361
						3329.55	47640.2	57265.8		3.54529	0.08181	0.06022	0.04297
						4824.54	44854.9	5983.59		3.55786	0.0814	0.05922	0.04251
						3025.26	64549.8	62726.6		3.57043	0.08008	0.05949	0.04223
						3012.03	14216.5	36929.5		3.583	0.07789	0.05915	0.04219
						3691.17	12845.8	10846.9		3.59557	0.07965	0.0585	0.04176
						12184.8	54770.4	75739.4		3.60814	0.08136	0.05836	0.04167
						2853.27	46265.1	30699.9		3.62072	0.07922	0.0572	0.04134
						9794.61	3967.09	68903.5		3.63329	0.07613	0.05676	0.04078
						1164.24	4199.93	66258.8		3.64586	0.07517	0.05641	0.03996
						1547.91	6563.49	117796		3.65843	0.07611	0.0569	0.04001
						4392.36	67423	45180		3.67101	0.07519	0.05699	0.04035
						1353.87	2271.3	19128.1		3.68358	0.07365	0.05571	0.03958
						321.93	3391.58	146607		3.69615	0.07482	0.0553	0.03926
						3695.58	9840.84	36573.7		3.70872	0.07568	0.05586	0.03924
						590.94	6009.94	55275.7		3.72129	0.07567	0.05615	0.03916
						326.34	5961.62	30678		3.73386	0.07313	0.05601	0.03895
						4586.4	55728.2	10315.3		3.74644	0.07116	0.05597	0.03889
						745.29	17814.6	19567.5		3.75901	0.07093	0.0557	0.03878
						930.51	4955.57	41726.9		3.77158	0.07066	0.05624	0.0395
						3766.14	3290.53	101752		3.78415	0.07105	0.05658	0.03978
						4066.02	3237.81	36068.5		3.79673	0.07177	0.05711	0.03994
						3991.05	32281.5	27563.2		3.80929	0.07292	0.05774	0.04083
						3885.21	6225.21	2460.21		3.82187	0.07266	0.05865	0.04154
						4154.22	3580.49	1981.35		3.83444	0.07089	0.05889	0.04229
						1296.54	1998.92	1915.45		3.84701	0.07126	0.05896	0.04285
						352.8	10649.2	5539.87		3.85958	0.07217	0.05919	0.04372
						502.74	10565.7	4015.42		3.87216	0.07256	0.05984	0.04435
						273.42	9225.79	31604.9		3.88473	0.07254	0.06054	0.04349
						5534.55	4041.78	36235.4		3.8973	0.07361	0.0602	0.04331
						423.36	733.67	13254.4		3.90987	0.07518	0.06024	0.04329
						242.55	58733.1	1076.34		3.92244	0.07378	0.06077	0.04282
						251.37	42372.7	1726.54		3.93501	0.0731	0.06015	0.04301
						370.44	3176.31	23683.9		3.94759	0.07278	0.0608	0.04377
						264.6	4977.53	46181.7		3.96016	0.07293	0.06174	0.04383
						9106.65	5759.53	36986.6		3.97273	0.07228	0.0612	0.04453
						392.49	4248.26	46700.1		3.9853	0.07164	0.06076	0.04504
						683.55	1972.56	2983.01		3.99788	0.07099	0.06163	0.04591
						277.83	5821.03	1875.91		4.01045	0.07042	0.06184	0.04696
						255.78	10126.4	4331.73		4.02302	0.07089	0.06255	0.04814
						246.96	7692.55	17691.6		4.03559	0.07293	0.06254	0.04703
						286.65	3004.97	13390.6		4.04816	0.07182	0.06299	0.0458
						317.52	8492.12	18754.7		4.06073	0.07115	0.06407	0.04508
						1274.49	4046.17	4015.42		4.07331	0.07132	0.06395	0.04558
						692.37	5249.91	19866.2		4.08588	0.07069	0.06521	0.0468
						273.42	10851.3	909.4		4.09845	0.07332	0.06706	0.04765
						238.14	14954.6	3615.63		4.11102	0.07333	0.06897	0.04899
						273.42	2600.8			4.1236	0.07248	0.07158	0.05423
						1790.46	--			4.13616	0.07223	0.07453	0.05824
						352.8	6998.42			4.14874	0.07311	0.07737	0.05925
						2085.93	1537.63			4.16131	0.07385	0.08005	0.06288
						246.96	1603.53			4.17388	0.0743	0.08217	0.06606
						317.52	5421.25			4.18645	0.0735	0.08383	0.06806
						291.06	3417.94			4.19903	0.07232	0.08506	0.0681
						9900.45	5627.73			4.2116	0.07144	0.08356	0.06672
						3774.96	3914.37			4.22417	0.06991	0.08116	0.06487
						511.56	2983.01			4.23674	0.07013	0.07883	0.06219
						5940.27	2438.24			4.24931	0.0728	0.07577	0.05901
						612.99	2824.85			4.26188	0.07271	0.07214	0.05526
						3475.08	4177.97			4.27446	0.07329	0.06951	0.05133
						4312.98	1339.94			4.28703	0.07332	0.06687	0.04786
						882	4454.74			4.2996	0.07188	0.06453	0.0457
						3170.79	4604.11			4.31217	0.073	0.0629	0.04352
						5966.73	3567.31			4.32475	0.07136	0.06211	0.04205
						317.52	4252.65			4.33732	0.07097	0.06054	0.04134
						4273.29	1594.74			4.34989	0.07133	0.05941	0.04118
						2989.98	4019.81			4.36246	0.0731	0.05881	0.04081
						242.55	1665.04			4.37503	0.07249	0.05808	0.0414
						4859.82	2534.9			4.3876	0.07198	0.05692	0.04248
						4145.4	3189.49			4.40018	0.07127	0.05776	0.04286
						1256.85	2956.65			4.41275	0.07084	0.05786	0.04306
						6945.75	3185.09			4.42532	0.06961	0.05714	0.04269
						5067.09	2332.81			4.43789	0.07156	0.0561	0.043
						9829.89	1739.72			4.45047	0.07202	0.05563	0.04385
						4030.74	3040.12			4.46304	0.07118	0.05596	0.04448
						2906.19	2016.49			4.47561	0.06883	0.05608	0.04345
						1221.57	2236.16			4.48818	0.0699	0.05606	0.04174
						2178.54	4257.04			4.50075	0.07009	0.05586	0.04094
						10169.5	5500.33			4.51332	0.06946	0.05527	0.0401
						6504.75	2983.01			4.5259	0.06856	0.0547	0.03979
						1662.57	1427.8			4.53847	0.06739	0.05523	0.0398
						4392.36	4986.32			4.55104	0.06864	0.05531	0.03927
						1755.18	2078			4.56361	0.06981	0.05551	0.03899
						7721.91	1985.74			4.57619	0.06941	0.05534	0.03886
						5022.99	3958.3			4.58875	0.06842	0.05652	0.03869
						1503.81	4902.85			4.60133	0.0671	0.0565	0.0384
						3064.95	2306.45			4.6139	0.0646	0.05779	0.03811
						2271.15	3835.29			4.62647	0.06398	0.05821	0.03886
						7126.56	3782.57			4.63904	0.06433	0.05929	0.04032
						2826.81	3321.28			4.65162	0.0649	0.06071	0.04156
						7430.85	4801.81			4.66419	0.06451	0.06216	0.04342
						13750.4	2574.43			4.67676	0.06403	0.0637	0.04625
						1512.63	2016.49			4.68933	0.06454	0.06481	0.04903
						1808.1	1401.44			4.7019	0.06115	0.06494	0.05134
						4745.16	5987.98			4.71447	0.06092	0.06556	0.05299
						1534.68	2161.47			4.72705	0.06141	0.06618	0.05307
						4507.02	2991.79			4.73962	0.0618	0.06533	0.0522
						7122.15	2895.14			4.75219	0.06046	0.06392	0.05106
						4176.27	3857.26			4.76476	0.05975	0.06158	0.05001
						1159.83	2767.74			4.77734	0.05765	0.05889	0.04777
						3091.41	4134.03			4.78991	0.05678	0.05693	0.04503
						7929.18	1221.32			4.80248	0.05594	0.0554	0.04256
						3236.94	1836.37			4.81505	0.05578	0.05454	0.04102
						11316.1	1375.08			4.82762	0.05521	0.05308	0.04019
						4458.51	2407.49			4.84019	0.05547	0.05132	0.03965
						1596.42	1524.45			4.85277	0.05515	0.04989	0.0382
						8612.73	3330.07			4.86534	0.05535	0.04928	0.03681
						1587.6	1111.49			4.87791	0.05556	0.04862	0.03595
						1543.5	2684.27			4.89048	0.0543	0.04757	0.03527
						5053.86	33331.5			4.90306	0.05374	0.04649	0.03488
						3095.82	15354.4			4.91562	0.05245	0.04581	0.03458
						2293.2	14691			4.9282	0.04979	0.04626	0.03407
						260.19	22572.4			4.94077	0.04873	0.04644	0.03405
						780.57	30445.1			4.95334	0.04928	0.04638	0.03459
						436.59	36586.9			4.96591	0.04743	0.04637	0.03537
						379.26	17498.3			4.97849	0.04755	0.04579	0.03614
						238.14	63504.2			4.99106	0.04767	0.04519	0.03677
						904.05	106602			5.00363	0.04847	0.04445	0.03864
						255.78	23960.7			5.01621	0.04656	0.04454	0.04111
						282.24	29641.2			5.02877	0.04555	0.04406	0.03884
						251.37	14335.1			5.04134	0.04675	0.04274	0.03596
						599.76	31512.7			5.05392	0.0465	0.04106	0.03346
						710.01	23209.5			5.06649	0.04564	0.03959	0.03042
						388.08	50961.5			5.07906	0.04563	0.03748	0.02856
						418.95	2715.02			5.09163	0.04592	0.03642	0.02736
						388.08	23872.8			5.10421	0.0462	0.03574	0.02647
						480.69	10187.9			5.11678	0.04484	0.03513	0.02587
						586.53	7938.57			5.12935	0.04513	0.03451	0.02537
						379.26	30089.3			5.14192	0.0444	0.03436	0.02524
						229.32	35536.9			5.15449	0.04329	0.03444	0.02532
						458.64	35923.5			5.16706	0.04323	0.03431	0.02515
						467.46	13746.4			5.17964	0.04319	0.03361	0.02475
						590.94	4639.26			5.19221	0.04326	0.03312	0.02488
						657.09	16865.6			5.20478	0.04189	0.03312	0.02465
						454.23	16329.7			5.21735	0.04149	0.03326	0.02453
						943.74	17023.8			5.22993	0.04251	0.0331	0.02443
						1098.09	26596.6			5.24249	0.04189	0.03293	0.02449
						220.5	28793.3			5.25507	0.04166	0.03277	0.02421
						507.15	17603.7			5.26764	0.04094	0.03244	0.02384
						454.23	9146.71			5.28021	0.0412	0.0325	0.02343
						273.42	10939.2			5.29278	0.04032	0.03207	0.02306
						798.21	17898			5.30536	0.03913	0.03201	0.02287
						273.42	20700.9			5.31793	0.03917	0.03223	0.02297
						930.51	17296.2			5.3305	0.0383	0.03197	0.02308
						326.34	10310.9			5.34308	0.03899	0.03259	0.02335
						299.88	7538.79			5.35564	0.03987	0.03287	0.02375
						793.8	11075.3			5.36821	0.03987	0.0333	0.02397
						343.98	5148.87			5.38079	0.03981	0.03384	0.02449
						233.73	7125.83			5.39336	0.03837	0.03464	0.02446
						714.42	6752.4			5.40593	0.03767	0.03475	0.02498
						224.91	5078.58			5.4185	0.03633	0.03501	0.02574
						224.91	11013.8			5.43108	0.03562	0.03482	0.02646
						220.5	7385.03			5.44365	0.03598	0.03483	0.02838
						418.95	3699.1			5.45622	0.03637	0.03482	0.02946
						388.08	4555.78			5.46879	0.036	0.03477	0.02807
						379.26	9533.32			5.48136	0.03697	0.03344	0.02621
						551.25	5812.25			5.49393	0.03663	0.03227	0.02547
						758.52	3378.4			5.50651	0.03559	0.032	0.02444
						374.85	5645.31			5.51908	0.035	0.03169	0.02331
						401.31	6084.63			5.53165	0.03438	0.03125	0.02256
						313.11	5794.68			5.54423	0.0347	0.03076	0.02244
						264.6	3123.59			5.5568	0.0342	0.0308	0.02228
						242.55	3712.28			5.56936	0.03322	0.03079	0.02165
						449.82	5039.04			5.58194	0.03402	0.03091	0.02152
						383.67	2411.89			5.59451	0.03439	0.0313	0.02213
						396.9	2965.43			5.60708	0.0334	0.03164	0.02186
						233.73	10249.4			5.61965	0.03338	0.03138	0.02233
						255.78	4907.24			5.63223	0.03343	0.03181	0.02362
						485.1	1748.51			5.6448	0.0329	0.03195	0.02451
						224.91	3554.13			5.65737	0.03194	0.03203	0.02571
						414.54	1585.96			5.66995	0.03105	0.03215	0.02703
						851.13	1897.88			5.68251	0.03089	0.03157	0.0278
						463.05	1796.83			5.69508	0.03093	0.03198	0.02705
						410.13	7644.23			5.70766	0.03036	0.03217	0.0253
						626.22	--			5.72023	0.03036	0.03134	0.02435
						617.4	2350.38			5.7328	0.03043	0.03056	0.02403
						952.56	1462.95			5.74537	0.03025	0.02894	0.02311
						1076.04	2385.53			5.75795	0.02921	0.02787	0.02156
						943.74	4415.2			5.77052	0.02883	0.02641	0.0204
						2941.47	1700.18			5.78309	0.02855	0.02539	0.01924
						1270.08	3338.86			5.79566	0.02764	0.02447	0.01815
						6345.99	1010.44			5.80823	0.02744	0.02395	0.01765
						1199.52	3123.59			5.8208	0.0272	0.02346	0.01725
						3307.5	2824.85			5.83338	0.02573	0.02288	0.01667
						5962.32	2855.6			5.84595	0.02664	0.02295	0.01661
						5649.21	1164.21			5.85852	0.02597	0.02294	0.01688
						2368.17	1722.15			5.8711	0.0254	0.02274	0.01674
						5812.38	1234.5			5.88367	0.02507	0.02216	0.01657
						1428.84	1137.85			5.89624	0.02433	0.02179	0.01638
						4828.95	4507.46			5.90881	0.02407	0.02137	0.01639
						6870.78	2126.32			5.92138	0.02368	0.02135	0.01635
						2275.56	1058.77			5.93395	0.02341	0.02095	0.01601
						2610.72	3409.15			5.94652	0.02359	0.02063	0.01579
						5675.67	2649.12			5.9591	0.02294	0.02058	0.01554
						5415.48	4164.79			5.97167	0.02335	0.02095	0.01539
						2240.28	3729.86			5.98424	0.02267	0.02095	0.01533
						1794.87	1801.23			5.99682	0.0228	0.02106	0.01537
						1300.95	3075.26			6.00939	0.02285	0.02043	0.01525
						4096.89	2069.21			6.02195	0.02306	0.02047	0.0152
						2694.51	5522.3			6.03453	0.02305	0.02056	0.01526
						1481.76	4265.83			6.0471	0.02214	0.02076	0.01526
						2055.06	4608.5			6.05967	0.02193	0.02041	0.01513
						6363.63	1717.76			6.07224	0.0212	0.0202	0.01523
						1777.23	1893.48			6.08482	0.02172	0.02009	0.01533
						2178.54	2315.23			6.09739	0.0221	0.01984	0.01534
						2712.15	1572.78			6.10996	0.02134	0.01954	0.01502
						2447.55	2324.02			6.12253	0.02079	0.01935	0.01496
						1323	3501.41			6.1351	0.02097	0.0193	0.01508
						4714.29	4428.38			6.14767	0.02092	0.01923	0.01497
						2848.86	1810.01			6.16025	0.02027	0.01885	0.01463
						2712.15	5878.15			6.17282	0.02078	0.01886	0.01421
						5005.35	1440.98			6.18539	0.02002	0.01878	0.01423
						2897.37	3769.39			6.19797	0.02034	0.01872	0.0143
						5327.28	6581.06			6.21054	0.02075	0.01828	0.014
						1622.88	1726.54			6.22311	0.0202	0.01828	0.01371
						4343.85	2662.3			6.23568	0.02031	0.01821	0.01356
						4035.15	1625.5			6.24825	0.02076	0.01804	0.01367
						8872.92	3207.06			6.26082	0.02078	0.01786	0.01374
						5045.04	2486.57			6.27339	0.01953	0.01759	0.01373
						5058.27	2451.43			6.28597	0.01969	0.01758	0.01358
						8828.82	1695.79			6.29854	0.01994	0.01728	0.01336
						17049.1	3189.49			6.31111	0.0205	0.01701	0.0132
						6099.03	1766.08			6.32369	0.01933	0.01718	0.0134
						5644.8	3079.66			6.33626	0.01933	0.01695	0.01336
						6262.2	1484.91			6.34882	0.01803	0.01681	0.01307
						1406.79	1041.2			6.3614	0.01804	0.01647	0.01237
						2787.12	27769.6			6.37397	0.01831	0.01575	0.01208
						3722.04	59488.8			6.38654	0.01841	0.01544	0.01165
						2707.74	33032.7			6.39912	0.01815	0.01514	0.01135
						2654.82	3070.87			6.41169	0.01764	0.01494	0.01089
						10381.1	4098.89			6.42426	0.01724	0.01453	0.01053
						5318.46	4494.28			6.43683	0.01759	0.01423	0.0106
						8048.25	16681.1
						12736.1	8487.73
						4202.73	8641.49
						4163.04	52758.3
						5243.49	12103.4
						2315.25	5034.65
						3003.21	21663
						14209	21386.3
						1318.59	39846.6
						1781.64	26434.1
						7642.53	46520
						8427.51	10086.9
						1455.3	21307.2
						4357.08	32290.3
						3475.08	28305.6
						3894.03	23538.9
						4983.3	15833.2
						1631.7	15921.1
						9410.94	36529.7
						3360.42	41327.2
						6191.64	56088.4
						21295.9	38493.5
						1181.88	14251.7
						9781.38	2020.89
						2800.35	12402.1
						4277.7	27528
						5547.78	17485.1
						3876.39	14717.3
						1512.63	18429.6
						14791.1	17586.1
						7223.58	12410.9
						1124.55	11585
						961.38	20476.9
						956.97	28621.9
						493.92	12621.8
						899.64	11655.2
						507.15	7644.23
						652.68	3475.05
						996.66	3786.97
						520.38	3189.49
						1018.71	5425.64
						643.86	9274.12
						1093.68	5843
						687.96	5210.38
						952.56	7253.23
						745.29	6458.05
						458.64	5864.97
						687.96	9107.17
						617.4	11132.5
						815.85	3158.74
						635.04	4753.48
						701.19	7947.36
						789.39	33059.1
						454.23	5926.47
						890.82	5596.98
						1014.3	9867.2
						926.1	1449.77
						1036.35	1954.99
						3263.4	6589.85
						4180.68	2578.83
						1869.84	10337.3
						9141.93	4019.81
						1481.76	6027.52
						6839.91	4279.01
						5927.04	1902.27
						6403.32	1766.08
						4396.77	1976.95
						8625.96	3202.67
						7029.54	20635
						3726.45	11049
						7973.28	1080.74
						5556.6
						3528
						1966.86
						5609.52
						5142.06
						3104.64
						12484.7
						1415.61
						1128.96
						5027.4
						1988.91
						1494.99
						3567.69
						3303.09
						6831.09
						3977.82
						3386.88
						4233.6
						3461.85
						1728.72
						1287.72
						5168.52
						2513.7
						3598.56
						4312.98
						4709.88
						2800.35
						2288.79
						1420.02
						2950.29
						2901.78
						3528
						3356.01
						3364.83
						5053.86
						2804.76
						4202.73
						2434.32
						5697.72
						3479.49
						5596.29
						3082.59
						11042.6
						3320.73
						1292.13
						127.89
						396.9
						357.21
						308.7
						260.19
						105.84
						207.27
						114.66
						652.68
						286.65
						330.75
						141.12
						238.14
						577.71
						88.2
						110.25
						396.9
						70.56
						348.39
						405.72
						238.14
						1049.58
						480.69
						674.73
						538.02
						92.61
						326.34
						630.63
						167.58
						599.76
						546.84
						361.62
						321.93
						79.38
						123.48
						335.16
						286.65
						242.55
						211.68
						308.7
						176.4
						582.12
						8850.87
						7148.61
						1838.97
						2456.37
						1287.72
						3395.7
						4105.71
						10072.4
						2341.71
						1358.28
						1212.75
						2421.09
						6266.61
						2390.22
						4948.02
						3007.62
						3122.28
						3325.14
						2676.87
						6024.06
						1530.27
						6976.62
						8162.91
						3655.89
						6487.11
						17759.1
						1243.62
						2906.19
						7250.04
						3814.65
						7607.25
						5265.54
						1177.47
						3435.39
						7563.15
						1300.95
						1666.98
						12339.2
						1195.11
						10619.3
						5847.66
						7474.95
						2500.47
						8220.24
						2632.77
						1442.07
						7827.75
						1561.14
						6698.79
						1371.51
						15933.3
						8864.1
						5133.24
						2249.1
						1799.28
						934.92
						1503.81
						864.36
						1195.11
						4965.66
						2478.42
						7752.78
						3126.69
						542.43
						1481.76
						3779.37
						1768.41
						3272.22
						3214.89
						754.11
						1296.54
						3016.44
						2548.98
						1759.59
						2196.18
						2050.65
						1424.43
						1693.44
						7175.07
						3519.18
						7999.74
						1234.8
						3391.29
						10716.3
						2760.66
						2143.26
						604.17
						10138.6
						820.26
						1433.25
						3219.3
						2447.55
						3999.87
						1420.02
						754.11
						6116.67
						833.49
						8237.88
						2121.21
						6967.8
						4052.79
						4207.14
						4767.21
						19364.3
						921.69
						4021.92
						948.15
						2271.15
						445.41
						1005.48
						1605.24
						1618.47
						7510.23
						5239.08
						2363.76
						595.35
						8370.18
						4908.33
						815.85
						31394.8
						2831.22
						802.62
						2050.65
						502.74
						1111.32
						1177.47
						12793.4
						921.69
						5318.46
						3894.03
						943.74
						1327.41
						2244.69
						14019.4
						2857.68
						2134.44
						1719.9
						396.9
						251.37
						515.97
						454.23
						304.29
						524.79
						238.14
						299.88
						396.9
						573.3
						392.49
						339.57
						326.34
						538.02
						14385.4
						22319
						1741.95
						26980.4
						15166
						1208.34
						3131.1
						12744.9
						3153.15
						7907.13
						2152.08
						19699.5
						4167.45
						3197.25
						1922.76
						2434.32
						4493.79
						6204.87
						2915.01
						1503.81
						1225.98
						1583.19
						1711.08
						4189.5
						2487.24
						3589.74
						2826.81
						9225.72
						1583.19
						18685.2
						5243.49
						6002.01
						4634.91
						1746.36
						1014.3
						635.04
						3276.63
						2972.34
						3303.09
						3964.59
						2332.89
						4881.87
						1622.88
						4273.29
						16131.8
						1248.03
						2130.03
						3184.02
						1525.86
						2412.27
						652.68
						529.2
						714.42
						926.1
						3329.55
						1711.08
						546.84
						1605.24
						3422.16
						714.42
						3087
						485.1
						1230.39
						683.55
						952.56
						441
						3192.84
						3131.1
						1662.57
						6778.17
						833.49
						1653.75
						3999.87
						6857.55
						1552.32
						2654.82
						7047.18
						590.94
						599.76
						749.7
						4066.02
						855.54
						551.25
						3197.25
						2152.08
						701.19
						1503.81
						2879.73
						745.29
						529.2
						3175.2
						9155.16
						1323
						1424.43
						1389.15
						1018.71
						1367.1
						1049.58
						2535.75
						471.87
						780.57
						1146.6
						3505.95
						1393.56
						568.89
						1402.38
						965.79
						736.47
						6928.11
						2487.24
						5155.29
						701.19
						8758.26
						5203.8
						1146.6
						10522.3
						802.62
						3819.06
						458.64
						5561.01
						890.82
						926.1
						2253.51
						824.67
						2147.67
						5217.03
						899.64
						983.43
						2059.47
						1949.22
						2116.8
						1256.85
						2487.24
						2650.41
						1186.29
						1274.49
						520.38
						1415.61
						4581.99
						1270.08
						2447.55
						859.95
						2438.73
						5790.33
						493.92
						1349.46
						789.39
						6460.65
						507.15
						1856.61
						1292.13
						1151.01
						1327.41
						8762.67
						2460.78
						4030.74
						824.67
						2588.67
						9587.34
						2566.62
						454.23
						864.36
						5353.74
						560.07
						2130.03
						679.14
						926.1
						1287.72
						1406.79
						1305.36
						2187.36
						590.94
						3858.75
						28074.1
						15293.9
						1512.63
						529.2
						502.74
						824.67
						1190.7
						657.09
						2072.7
						546.84
						3691.17
						1821.33
						1530.27
						2487.24
						1508.22
						1746.36
						3069.36
						2685.69
						851.13
						1684.62
						3444.21
						6054.93
						1671.39
						3135.51
						2081.52
						1958.04
						7108.92
						3426.57
						2174.13
						2368.17
						2147.67
						4176.27
						2160.9
						2324.07
						2152.08
						1689.03
						2200.59
						1323
						2337.3
						2354.94
						13666.6
						3444.21
						2725.38
						1636.11
						2002.14
						2959.11
						4343.85
						2187.36
						718.83
						21172.4
						1927.17
						912.87
						1825.74
						6218.1
						2152.08
						6742.89
						1556.73
						2831.22
						965.79
						3382.47
						2615.13
						1741.95
						3770.55
						2879.73
						820.26
						6297.48
						10685.4
						2266.74
						2862.09
						2628.36
						732.06
						317.52
						308.7
						489.51
						410.13
						758.52
						762.93
						740.88
						467.46
						3898.44
						1666.98
						1481.76
						1896.3
						2271.15
						1120.14
						2284.38
						2959.11
						3197.25
						3175.2
						4193.91
						3448.62
						2813.58
						3228.12
						1177.47
						1640.52
						2302.02
						5852.07
						12043.7
						3095.82
						1411.2
						4648.14
						5904.99
						1808.1
						7417.62
						12127.5
						2218.23
						4057.2
						2451.96
						2548.98
						1402.38
						2116.8
						2293.2
						4489.38
						5217.03
						2562.21
						3157.56
						3360.42
						1345.05
						1644.93
						2588.67
						2354.94
						3920.49
						3748.5
						2694.51
						6204.87
						12436.2
						11205.8
						2244.69
						18517.6
						7523.46
						11492.5

## Sheet: Fig. 3
Fig. 3b							Fig. 3d					Fig. 3e
Time (s)	Area (nm^2)						Time (s)	Area (nm^2)	Δlength (nm)			Time (s)	Area (nm^2)
	P1	P2	P3	P4	P5				Basal growth direction	Prismatic growth direction			Particle 1	2	3	4	5	6	7	8	9	10	11	12	13	14	15	16	17	18	19	20	21	22	23	24	25	26	27	28	29	30	31	32	33	34	35	36	37
0	3216.75	2851.41	2388.06	1844.51	1470.26		0	6567.16	0	0		0	3928.99	2859.17	1950.3	1675.74	2688.76	1637.87	2622.49	3001.18	1211.83	3294.68	3076.92	1420.12	1779.88	2366.86	1959.76	1486.39	2584.61	2281.66	2376.33	2395.27	2035.5	2414.2	2300.59	2395.27	2319.53	1950.3	1694.67	1760.95	1382.25	2063.91	2508.88	1685.21	1562.13	2565.68	2414.2	1543.19	0
11	3270.22	2878.15	2486.01	1897.97	1496.99		18	9017.6	22.38	35.09		11	3815.39	2887.57	2149.11	1978.7	2736.09	1656.81	2745.56	3010.65	1202.37	3436.69	3105.32	1476.92	1902.96	2650.89	2026.04	1647.34	2631.95	2669.82	2452.07	2423.67	2319.53	2527.81	2300.59	2518.34	2489.94	2177.51	1808.28	1779.88	1647.34	2111.24	2565.68	1685.21	1855.62	2764.5	2518.34	1486.39	85.207
26	3332.59	2904.88	2575.18	1906.88	1523.72		34	11182.9	30.67	55.71		26	4137.28	3076.92	2177.51	2423.67	3124.26	1770.41	2792.9	3067.46	937.278	3578.7	3323.08	1524.26	2328.99	2953.85	2300.59	1978.7	2821.3	2982.25	2603.55	2773.96	2603.55	2698.22	2471.01	2584.61	2613.02	2461.54	1884.02	1884.02	1666.27	2366.86	2641.42	1713.61	1988.17	2792.9	2622.49	1647.34	284.024
39	3386.05	2976.16	2619.74	1978.17	1559.37		49	13321.5	36.44	81.28		39	4241.42	3105.32	2253.25	2537.28	3540.83	1827.22	2840.24	3360.95	899.408	3758.58	3436.69	1874.56		3209.47	2338.46	1978.7	3057.99	3275.74	2811.83	2868.64	2745.56	2811.83	2499.41	2783.43	2631.95	2669.82	1902.96	2073.37	1675.74	2707.69	2773.96	1732.54	2111.24	3039.05	2622.49	1694.67	975.148
54	3394.97	3047.45	2806.86	2040.54	1603.92		64	15602.6	41.22	100.7		54	4411.83	3114.79	2281.66	2755.03	3588.17	1846.15	3285.21	3531.36	511.243	3815.39	3493.49	1978.7		3938.46	2471.01	1988.17	3294.68	3465.09	3275.74	3039.05	3218.93	2972.78	2518.34	3020.12	2631.95	2811.83	1959.76	2101.78	1751.48	2830.77	2821.3	1732.54	2272.19	3218.93	2688.76	1732.54	1760.95
69	3394.97	3047.45	2824.68	2129.65	1612.83		79	17732.2	43.7	108.04		69	4648.52	3398.82	2328.99	2433.14	3730.18	1363.31	3105.32	3663.91		3910.06	3559.76	2082.84			2726.63	2026.04	3294.68	3692.31	3502.96	3039.05	3228.4	3057.99	2660.36	3379.88	2631.95	3067.46	1988.17	2262.72	1798.82	2878.11	2944.38	1732.54	2281.66	3711.24	2717.16	1647.34	1940.83
84	3412.79	3056.36	2851.41	2102.92	1621.74							84	4828.4	3427.22	2442.6	2328.99	4108.88	1505.33	3095.86	3853.25		3843.79	3616.57	2082.84			2792.9	2120.71	3379.88	3692.31	3673.37	3228.4	3285.21	3143.2	2679.29	3559.76	2698.22	3086.39	2054.44	2310.06	1855.62	2953.85	3095.86	1751.48	2328.99	3843.79	2840.24	1609.47	1950.3
[truncated: 115 more columns]

## Sheet: Fig. 4
Fig. 4b																	Fig. 4d				Fig. 4h
0 s				11 s				25 s				39 s					Time (s)	Area (nm^2)			Q (Å^-1)	Normalized intensity (arb. units)
P1		P2		P1		P2		P1		P2		P1		P2				P1	P2			Amorphous ice (143 K)	Fit	Ice Ic+h domain interface	Fit
Distance (nm)	Pixel intensity value /255	Distance (nm)	Pixel intensity value /255	Distance (nm)	Pixel intensity value /255	Distance (nm)	Pixel intensity value /255	Distance (nm)	Pixel intensity value /255	Distance (nm)	Pixel intensity value /255	Distance (nm)	Pixel intensity value /255	Distance (nm)	Pixel intensity value /255		0	2309.34	3408.94		1.2622	0.20994	0.000839691	-0.01102	0.00027897
																	11	2350.43	4380.34		1.27483	0.15477	0.000839691	-0.01988	0.00027897
																	26	2361.93	5264.63		1.28745	0.06446	0.00117	0.0208	0.000334996
																	39	2393.16	6633.79		1.30007	0.12297	0.00164	0.00229	0.000429722
0	211.997	0	206.075	0	209.918	0	204.423	0	213.729	0	203.572	0	208.207	0	195.409		54	2759.7	7897.77		1.31269	0.16556	0.00227	0.01519	0.000587065
3.00099	210.371	2.94487	208.134	3.00099	208.167	2.94487	204.121	3.00099	214.38	2.94487	199.083	3.00099	202.856	2.94487	195.729		69	2817.23	8527.28		1.32531	0.16648	0.00314	0.04158	0.000843646
6.00198	206.188	5.88974	208.154	6.00198	207.245	5.88974	203.643	6.00198	212.745	5.88974	198.687	6.00198	198.463	5.88974	195.822		84	2616.7	8847.8		1.33793	0.14785	0.00432	0.04578	0.00125
9.00297	205.593	8.83461	203.46	9.00297	208.953	8.83461	203.783	9.00297	207.497	8.83461	201.568	9.00297	202.059	8.83461	195.126						1.35056	0.06791	0.00587	0.04373	0.0019
12.004	209.078	11.7795	201.179	12.004	211.434	11.7795	203.862	12.004	203.99	11.7795	203.953	12.004	200.467	11.7795	195.549						1.36318	-0.01178	0.00795	0.12612	0.0029
15.0049	209.321	14.7244	199.357	15.0049	211.718	14.7244	201.985	15.0049	202.703	14.7244	207.146	15.0049	194.245	14.7244	196.909						1.3758	0.0028	0.01065	0.03188	0.0044
18.0059	210.177	17.6692	196.732	18.0059	211.888	17.6692	201.654	18.0059	204.727	17.6692	207.948	18.0059	190.113	17.6692	197.754						1.38843	0.01637	0.01415	0.02243	0.00664
21.0069	207.219	20.6141	201.375	21.0069	211.448	20.6141	202.047	21.0069	208.407	20.6141	206.304	21.0069	190.098	20.6141	201.398						1.40104	0.06047	0.01866	0.01671	0.00992
24.0079	205.144	23.559	208.454	24.0079	209.587	23.559	204.133	24.0079	207.821	23.559	211.786	24.0079	194.107	23.559	205.448						1.41367	0.0924	0.02437	0.00281	0.01458
27.0089	204.768	26.5038	210.736	27.0089	208.285	26.5038	208.785	27.0089	207.782	26.5038	217.098	27.0089	196.577	26.5038	207.842						1.42629	0.1224	0.03152	-0.01614	0.02111
30.0099	206.02	29.4487	211.471	30.0099	209.293	29.4487	208.694	30.0099	210.598	29.4487	216.588	30.0099	195.483	29.4487	211.88						1.43891	0.16954	0.04042	-0.03944	0.03012
33.0109	206.132	32.3936	210.688	33.0109	213.951	32.3936	207.92	33.0109	213.148	32.3936	215.222	33.0109	194.009	32.3936	218.024						1.45153	0.06806	0.05136	0.01968	0.04226
36.0119	209.263	35.3385	208.471	36.0119	216.199	35.3385	210.291	36.0119	211.1	35.3385	217.336	36.0119	195.898	35.3385	221.779						1.46416	0.10166	0.06464	0.07669	0.05829
39.0129	212.411	38.2833	207.525	39.0129	215.493	38.2833	212.342	39.0129	210.809	38.2833	220.013	39.0129	197.37	38.2833	222.277						1.47678	0.08515	0.08064	0.08533	0.07909
42.0139	212.071	41.2282	210.795	42.0139	215.351	41.2282	212.474	42.0139	210.362	41.2282	222.579	42.0139	197.508	41.2282	223.756						1.4894	0.06996	0.09963	0.14388	0.10545
45.0149	212.994	44.1731	212.862	45.0149	216.182	44.1731	213.558	45.0149	209.39	44.1731	223.471	45.0149	198.061	44.1731	224.037						1.50202	0.09261	0.12199	0.17413	0.13821
48.0159	211.697	47.1179	214.542	48.0159	217.259	47.1179	215.105	48.0159	210.367	47.1179	225.986	48.0159	200.073	47.1179	218.77						1.51464	0.14677	0.14798	0.14491	0.17805
51.0168	209.942	50.0628	216.802	51.0168	215.556	50.0628	216.293	51.0168	211.872	50.0628	226.213	51.0168	200.546	50.0628	217.03						1.52727	0.23591	0.17786	0.22099	0.22545
54.0178	208.904	53.0077	218.799	54.0178	213.238	53.0077	215.49	54.0178	214.335	53.0077	220.39	54.0178	199.485	53.0077	215.576						1.53989	0.22597	0.2118	0.31832	0.28062
57.0188	209.618	55.9526	220.167	57.0188	213.612	55.9526	219.705	57.0188	216.653	55.9526	213.943	57.0188	202.602	55.9526	213.176						1.55251	0.28562	0.24985	0.40788	0.34321
60.0198	211.078	58.8974	220.947	60.0198	213.118	58.8974	224.083	60.0198	216.533	58.8974	208.898	60.0198	206.112	58.8974	208.151						1.56513	0.292	0.29203	0.45163	0.41256
63.0208	210.141	61.8423	222.494	63.0208	211.467	61.8423	221.5	63.0208	213.514	61.8423	203.995	63.0208	206.297	61.8423	202.237						1.57775	0.3817	0.33816	0.59516	0.4874
66.0218	210.271	64.7872	222.94	66.0218	210.967	64.7872	215.516	66.0218	213.074	64.7872	200.229	66.0218	201.919	64.7872	197.967						1.59037	0.40838	0.38795	0.68682	0.56589
69.0228	209.25	67.732	215.511	69.0228	210.65	67.732	208.332	69.0228	212.177	67.732	197.519	69.0228	195.217	67.732	193.902						1.603	0.40766	0.44098	0.76604	0.64571
72.0238	205.188	70.6769	202.711	72.0238	207.282	70.6769	204.707	72.0238	210.927	70.6769	194.752	72.0238	189.72	70.6769	188.163						1.61562	0.54443	0.49664	0.88351	0.72418
75.0248	199.84	73.6218	192.488	75.0248	204.94	73.6218	201.84	75.0248	205.699	73.6218	193.924	75.0248	186.028	73.6218	185.358						1.62824	0.60477	0.5541	0.88934	0.7981
78.0258	195.381	76.5666	187.27	78.0258	202.698	76.5666	197.573	78.0258	199.809	76.5666	192.909	78.0258	184.091	76.5666	181.731						1.64087	0.66333	0.61248	0.88132	0.86443
81.0267	195.958	79.5115	188.38	81.0267	197.945	79.5115	195.126	81.0267	196.979	79.5115	193.235	81.0267	181.297	79.5115	179.245						1.65349	0.74444	0.67079	0.98017	0.92021
84.0277	191.157	82.4564	187.728	84.0277	193.91	82.4564	194.361	84.0277	196.575	82.4564	191.89	84.0277	177.978	82.4564	179.728						1.66611	0.73764	0.72781	0.94541	0.96264
87.0287	185.175	85.4013	187.624	87.0287	191.795	85.4013	193.309	87.0287	195.28	85.4013	190.754	87.0287	177.533	85.4013	181.98						1.67873	0.82472	0.78236	0.93995	0.98971
90.0297	184.384	88.3461	188.656	90.0297	190.225	88.3461	191.186	90.0297	194.02	88.3461	189.1	90.0297	178.866	88.3461	185.599						1.69135	0.90384	0.83321	1.04613	1
93.0307	188.077	91.291	187.996	93.0307	189.102	91.291	187.829	93.0307	194.069	91.291	187.337	93.0307	180.501	91.291	186.007						1.70397	1.02228	0.87914	1.04567	0.99299
96.0317	187.627	94.2359	187.439	96.0317	188.676	94.2359	186.089	96.0317	194.281	94.2359	188.773	96.0317	183.201	94.2359	185.763						1.7166	1.08373	0.91902	0.90062	0.96906
99.0327	189.024	97.1808	186.675	99.0327	189.607	97.1808	190.394	99.0327	196.515	97.1808	190.137	99.0327	186.183	97.1808	183.913						1.72922	0.99668	0.95183	0.84655	0.92938
102.034	189.359	100.126	186.974	102.034	190.229	100.126	194.402	102.034	195.491	100.126	192.069	102.034	182.871	100.126	184.703						1.74184	0.99017	0.97666	0.84009	0.87602
105.035	188.896	103.07	190.675	105.035	191.61	103.07	192.449	105.035	196.074	103.07	192.727	105.035	178.624	103.07	188.616						1.75447	1.06222	0.99287	0.75261	0.81149
108.036	190.615	106.015	195.418	108.036	196.256	106.015	190.726	108.036	194.838	106.015	192.802	108.036	180.779	106.015	190.3						1.76708	0.94087	1	0.6239	0.73869
111.037	192.891	108.96	196	111.037	201.965	108.96	193.024	111.037	193.599	108.96	193.134	111.037	186.035	108.96	189.124						1.77971	0.93248	0.99786	0.48683	0.66099
114.038	201.517	111.905	192.341	114.038	206.992	111.905	195.429	114.038	197.372	111.905	194.012	114.038	192.958	111.905	188.432						1.79233	0.93076	0.98649	0.49017	0.58115
117.039	212.033	114.85	195.829	117.039	210.913	114.85	197.92	117.039	204.698	114.85	195.748	117.039	204.22	114.85	191.52						1.80495	0.96367	0.96621	0.34079	0.50222
120.04	216.141	117.795	203.175	120.04	215.136	117.795	200.326	120.04	214.131	117.795	199.764	120.04	212.056	117.795	195.396						1.81757	0.9251	0.9376	0.28453	0.42654
123.041	214.114	120.74	209.728	123.041	218.225	120.74	203.884	123.041	218.135	120.74	206.964	123.041	214.714	120.74	198.638						1.8302	0.84396	0.90142	0.3176	0.35603
126.042	213.842	123.685	215.227	126.042	214.873	123.685	207.812	126.042	217.694	123.685	211.297	126.042	215.698	123.685	202.134						1.84282	0.80009	0.85855	0.35542	0.29203
129.043	216.973	126.629	220.632	129.043	211.553	126.629	207.717	129.043	218.995	126.629	214.106	129.043	215.122	126.629	202.791						1.85544	0.7316	0.81021	0.2069	0.23548
132.044	216.771	129.574	222.076	132.044	212.753	129.574	210.512	132.044	220.229	129.574	219.191	132.044	212.086	129.574	208.598						1.86806	0.701	0.75748	0.15828	0.18662
135.045	214.023	132.519	223.146	135.045	213.567	132.519	220.294	135.045	217.907	132.519	218.847	135.045	207.79	132.519	216.224						1.88068	0.62422	0.70164	0.18403	0.14538
138.046	212.615	135.464	226.14	138.046	216.675	135.464	226.719	138.046	214.542	135.464	217.158	138.046	205.834	135.464	220.815						1.89331	0.54031	0.6439	0.18522	0.11134
141.047	211.882	138.409	223.707	141.047	217.814	138.409	227.659	141.047	212.97	138.409	219.935	141.047	205.539	138.409	223.309						1.90593	0.45099	0.58542	0.13718	0.08381
144.048	208.831	141.354	217.651	144.048	217.922	141.354	227.706	144.048	212.508	141.354	220.484	144.048	205.788	141.354	225.664						1.91855	0.40936	0.52734	0.11813	0.06207
147.049	206.468	144.299	214.23	147.049	217.204	144.299	225.086	147.049	211.083	144.299	219.918	147.049	205.616	144.299	225.873						1.93117	0.40944	0.47063	0.06359	0.04523
150.05	208.824	147.244	213.28	150.05	214.559	147.244	223.899	150.05	210.627	147.244	222.564	150.05	203.865	147.244	223.392						1.94379	0.34743	0.41613	0.05783	0.03247
153.051	207.814	150.188	215.823	153.051	212.475	150.188	223.754	153.051	211.336	150.188	225.044	153.051	200.647	150.188	223.069						1.95641	0.3132	0.36454	0.03821	0.023
156.052	205.584	153.133	220.328	156.052	212.749	153.133	219.851	156.052	209.504	153.133	224.595	156.052	195.113	153.133	222.896						1.96904	0.35934	0.31637	0.13414	0.01609
159.052	208.803	156.078	221.21	159.052	213.248	156.078	217.478	159.052	207.917	156.078	221.65	159.052	191.556	156.078	223.169						1.98166	0.29277	0.27201	0.08408	0.01119
162.053	211.49	159.023	217.425	162.053	211.641	159.023	217.149	162.053	209.303	159.023	219.805	162.053	187.417	159.023	221.187						1.99428	0.19939	0.23174	0.12372	0.00781
165.054	208.871	161.968	214.271	165.054	205.98	161.968	217.06	165.054	203.047	161.968	219.218	165.054	178.992	161.968	218.168						2.00691	0.16437	0.19558	0.06574	0.00552
		164.913	213.745			164.913	219.44			164.913	215.611			164.913	212.409						2.01953	0.16949	0.16355	0.12251	0.00405
		167.858	214.474			167.858	219.242			167.858	212.471			167.858	207.838						2.03215	0.14749	0.1355	0.06229	0.00314
		170.803	212.486			170.803	216.952			170.803	211.848			170.803	204.911						2.04477	0.08867	0.11124	0.03404	0.00264
		173.747	212.85			173.747	215.446			173.747	210.852			173.747	203.541						2.05739	0.13692	0.09047	0.00224	0.00242
		176.692	214.146			176.692	214.575			176.692	212.397			176.692	202.928						2.07001	0.16453	0.0729	-0.000285827	0.00242
		179.637	212.094			179.637	216.017			179.637	215.709			179.637	203.86						2.08264	0.10931	0.0582	0.01302	0.00257
		182.582	208.723			182.582	216.945			182.582	218.711			182.582	208.174						2.09526	0.07282	0.04606	0.01849	0.00284
		185.527	207.607			185.527	217.03			185.527	216.892			185.527	213.654						2.10788	0.05257	0.03613	-0.01623	0.00319
																					2.1205	0.07964	0.02807	0.00939	0.00365
																					2.13312	0.06428	0.02164	0.02251	0.0042
																					2.14575	0.03353	0.01655	-0.03221	0.00484
																					2.15837	0.02149	0.01256	-0.0248	0.00556
																					2.17099	0.06407	0.00947	0.00699	0.0064
																					2.18361	0.01791	0.0071	0.03133	0.00734
																					2.19624	-0.00124	0.00533	0.00666	0.00842
																					2.20886	0.00443	0.00401	0.03991	0.00963
																					2.22148	0.0088	0.00304	-0.01014	0.01099
																					2.2341	-0.01546	0.00237	-0.02814	0.01253
																					2.24672	0.01863	0.00191	-0.00128	0.01423
																					2.25935	-0.01032	0.00162	-0.02425	0.01614
																					2.27197	0.00396	0.00147	-0.00893	0.01825
																					2.28459	0.04356	0.00142	-0.00895	0.02058
																					2.29721	-0.00226	0.00147	-0.02067	0.02315
																					2.30983	-0.01732	0.00159	0.03054	0.02597
																					2.32245	-0.01902	0.00178	0.05829	0.02909
																					2.33508	-0.00432	0.00204	0.09509	0.03247
																					2.3477	-0.0378	0.00237	0.08377	0.03617
																					2.36032	-0.05643	0.00278	0.06673	0.04017
																					2.37294	-0.06646	0.00324	0.06079	0.0445
																					2.38557	-0.03229	0.00381	0.08685	0.04918
																					2.39818	0.02692	0.00445	0.10719	0.05422
																					2.41081	0.04176	0.0052	0.10945	0.05961
																					2.42343	0.03247	0.00607	0.09358	0.06537
																					2.43605	0.02082	0.00705	0.10828	0.07148
																					2.44868	0.037	0.00818	0.08898	0.07796
																					2.4613	0.03041	0.00947	0.04307	0.08482
																					2.47392	0.05187	0.01091	0.09676	0.09201
																					2.48654	0.00319	0.01256	0.1166	0.09958
																					2.49916	0.0158	0.01438	0.15789	0.10747
																					2.51178	0.01845	0.01647	0.0987	0.11569
																					2.52441	0.03916	0.01876	0.07377	0.1242
																					2.53703	0.04894	0.02133	0.08858	0.133
																					2.54965	0.04732	0.02419	0.12211	0.14203
																					2.56228	0.04464	0.02733	0.13724	0.15127
																					2.57489	0.02535	0.03077	0.15314	0.1607
																					2.58752	0.06549	0.03456	0.17169	0.17024
																					2.60014	0.07514	0.0387	0.176	0.1799
																					2.61276	0.0844	0.04318	0.19799	0.18957
																					2.62538	0.07961	0.04807	0.16011	0.19924
																					2.63801	0.07797	0.05332	0.22116	0.20887
																					2.65063	0.06387	0.05898	0.21833	0.21837
																					2.66325	0.05121	0.06502	0.21802	0.22769
																					2.67587	0.02612	0.07148	0.23088	0.2368
																					2.68849	0.06749	0.07835	0.2835	0.24559
																					2.70112	0.11605	0.08561	0.27316	0.25406
																					2.71374	0.13295	0.09328	0.27602	0.2621
																					2.72636	0.12022	0.10128	0.27439	0.26969
																					2.73898	0.11896	0.10964	0.27354	0.27675
																					2.7516	0.11255	0.11834	0.34339	0.28325
																					2.76422	0.13378	0.12734	0.33039	0.28915
																					2.77685	0.13844	0.13661	0.30366	0.29436
																					2.78947	0.15241	0.1461	0.34992	0.29889
																					2.80209	0.174	0.15578	0.40225	0.30267
																					2.81472	0.17196	0.16558	0.37712	0.30568
																					2.82734	0.17881	0.17546	0.32932	0.30792
																					2.83996	0.19427	0.18537	0.3119	0.30933
																					2.85258	0.18437	0.19522	0.26424	0.30995
																					2.8652	0.23269	0.20498	0.23906	0.30973
																					2.87782	0.25623	0.21457	0.29387	0.30867
																					2.89045	0.24085	0.22391	0.30122	0.30682
																					2.90307	0.22083	0.23295	0.31448	0.30416
																					2.91569	0.23717	0.24162	0.25375	0.30073
																					2.92832	0.25047	0.24983	0.25674	0.29656
																					2.94093	0.25508	0.25752	0.28611	0.29165
																					2.95356	0.23017	0.26465	0.24038	0.28607
																					2.96618	0.26171	0.27116	0.23167	0.27985
																					2.9788	0.28248	0.27695	0.2421	0.27303
																					2.99142	0.29025	0.28199	0.24491	0.26569
																					3.00405	0.2851	0.28626	0.27609	0.25784
																					3.01667	0.27162	0.28971	0.24238	0.24957
																					3.02929	0.32671	0.29228	0.22528	0.24091
																					3.04191	0.31385	0.29401	0.1629	0.23196
																					3.05453	0.27538	0.2948	0.22077	0.22273
																					3.06716	0.27041	0.29473	0.20333	0.21332
																					3.07978	0.27111	0.29372	0.21644	0.20373
																					3.0924	0.26732	0.29182	0.25562	0.19408
																					3.10502	0.29185	0.28907	0.1824	0.18438
																					3.11764	0.31215	0.28544	0.19177	0.17473
																					3.13026	0.30065	0.28101	0.1571	0.16512
																					3.14289	0.2763	0.27582	0.15061	0.15564
																					3.15551	0.2664	0.26985	0.14091	0.1463
																					3.16813	0.24671	0.26323	0.13232	0.13715
																					3.18076	0.23863	0.25598	0.10015	0.12827
																					3.19338	0.26449	0.24815	0.1202	0.11961
																					3.20599	0.24908	0.23984	0.12484	0.11125
																					3.21862	0.22206	0.23112	0.14907	0.10321
																					3.23124	0.20557	0.22201	0.10105	0.09549
																					3.24386	0.20971	0.21259	0.05354	0.08812
																					3.25649	0.19106	0.20297	0.08355	0.08111
																					3.26911	0.18583	0.19319	0.06726	0.07445
																					3.28173	0.21398	0.18331	0.05598	0.06816
																					3.29435	0.19749	0.1734	0.05013	0.06224
																					3.30697	0.16581	0.16355	0.06011	0.05668
																					3.31959	0.15907	0.15377	0.03672	0.05149
																					3.33222	0.16839	0.14412	0.04079	0.04666
																					3.34484	0.12655	0.13468	0.02498	0.04215
																					3.35746	0.08967	0.12547	0.01539	0.03799
																					3.37009	0.08386	0.11654	0.019	0.03415
																					3.3827	0.08589	0.10789	0.02834	0.03063
																					3.39533	0.09762	0.09961	0.05336	0.0274
																					3.40795	0.10205	0.09166	0.0425	0.02443
																					3.42057	0.08304	0.08409	0.02014	0.02174
																					3.43319	0.06636	0.07691	-0.02711	0.0193
																					3.44582	0.04526	0.07012	-0.00475	0.01708
																					3.45844	0.04395	0.06374	0.00464	0.01508
																					3.47106	0.04704	0.05777	0.00884	0.0133
																					3.48368	0.02496	0.05221	0.00334	0.0117
																					3.4963	0.01688	0.04701	-0.03938	0.01025
																					3.50893	0.0272	0.04223	-0.01836	0.00897
																					3.52155	0.00311	0.0378	0.000769535	0.00783
																					3.53417	-0.008	0.03373	-0.01238	0.00682
																					3.54679	0.00751	0.03003	0.00433	0.00594
																					3.55942	0.00466	0.02663	0.01271	0.00514
																					3.57203	-0.01382	0.02357	-0.00303	0.00446
																					3.58466	-0.01045	0.02079	0.00112	0.00387
																					3.59728	-5.14628e-05	0.01827	0.01858	0.00334
																					3.6099	-0.00337	0.016	0.01381	0.00288
																					3.62253	0.00811	0.014	-0.01027	0.00248
																					3.63515	0.00198	0.0122	0.00165	0.00214
																					3.64777	-0.00883	0.0106	-0.0062	0.00184
																					3.66039	-0.0019	0.00919	-0.02168	0.00159
																					3.67301	-0.000926331	0.00793	-0.01475	0.00137
																					3.68563	0.00103	0.00684	-0.01519	0.00119
																					3.69826	-0.00916	0.00587	0.00323	0.00103
																					3.71088	-0.02046	0.00502	0.00259	0.000893474
																					3.7235	0.00561	0.0043	-0.00739	0.000779218
																					3.73613	-0.00165	0.00365	-0.00334	0.000682668
																					3.74874	-0.01052	0.00311	0.00358	0.000601253
																					3.76137	0.00175	0.00265	-0.02515	0.000532956
																					3.77399	0.00962	0.00223	-0.02265	0.000475645
																					3.78661	0.008	0.00189	0.01132	0.000427807
																					3.79923	0.01271	0.00159	-0.00978	0.000387953
																					3.81186	-0.00517	0.00134	-0.03419	0.000354848
																					3.82448	-0.02761	0.00113	0.01159	0.000327406
																					3.8371	0.000591823	0.000945717	-0.00558	0.000304758
																					3.84972	0.01292	0.000794416	0.01319	0.000286104
																					3.86234	0.00172	0.00066754	0.03999	0.000270782
																					3.87497	-0.00448	0.000561498	0.02091	0.000258234
																					3.88759	-0.02511	0.0004731	-0.00871	0.000247977
																					3.90021	-0.01315	0.000399771	0.0066	0.000239631
																					3.91283	0.00193	0.000339089	0.00583	0.000232855
																					3.92545	0.01204	0.000289036	0.00635	0.000227365
																					3.93807	0.0036	0.000247887	0.01853	0.000222932
																					3.9507	-0.02056	0.000214168	0.0195	0.000219361
																					3.96332	-0.0219	0.000186608	0.02847	0.000216491
																					3.97594	-0.00579	0.000164192	0.00244	0.000214195
																					3.98857	0.00903	0.000146003	0.0336	0.000212361
																					4.00119	0.01791	0.000131281	0.03256	0.0002109

## Sheet: Fig. 5
Fig. 5a													Fig. 5b													Fig. 5c
Ice Ic {111}		Ice Ic {112}		Ice Ih (basal)		Ice Ih (prism)		Ice Ic+h (basal)		Ice Ic+h (prism)			Ice Ic {111}		Ice Ic {112}		Ice Ih (basal)		Ice Ih (prism)		Ice Ic+h (basal)		Ice Ic+h (prism)			Ice (control)		Water (control)		Ice Ic {111}		Ice Ic {112}		Ice Ih (basal)		Ice Ih (prism)		Ice Ic+h (basal)		Ice Ic+h (prism)
Distance (Å)	Density (g/mL)	Distance (Å)	Density (g/mL)	Distance (Å)	Density (g/mL)	Distance (Å)	Density (g/mL)	Distance (Å)	Density (g/mL)	Distance (Å)	Density (g/mL)		Radial d (Å)	RDF	Radial d (Å)	RDF	Radial d (Å)	RDF	Radial d (Å)	RDF	Radial d (Å)	RDF	Radial d (Å)	RDF		Q	P(Q)	Q	P(Q)	Q	P(Q)	Q	P(Q)	Q	P(Q)	Q	P(Q)	Q	P(Q)	Q	P(Q)
0	1.898	0	1.812	0	1.592	0	1.457	0	0.558	0	1.498		2	0.031	2	0.039	2	0.031	2	0.026	2	0.039	2	0.039		0	0	0	0	0	0	0	0	0	0.326	0	0.124	0	0.794	0	0.506
0.031	1.849	0.046	1.761	0.077	1.641	0.077	1.505	0.031	0.608	0.062	1.449		2.051	0.031	2.051	0.039	2.059	0.03	2.055	0.026	2.057	0.039	2.06	0.039		0.013	0	0.015	0.649	0.015	0.375	0.014	0.42	0.015	0.721	0.015	0.65	0.014	0.794	0.015	0.65
0.076	1.799	0.092	1.71	0.107	1.689	0.123	1.554	0.063	0.658	0.108	1.399		2.103	0.031	2.103	0.039	2.111	0.03	2.107	0.026	2.109	0.039	2.111	0.039		0.026	0	0.027	0.866	0.027	0.719	0.026	0.652	0.027	0.793	0.027	0.868	0.026	1.082	0.027	0.795
0.091	1.749	0.123	1.659	0.137	1.739	0.169	1.604	0.078	0.708	0.139	1.351		2.154	0.031	2.154	0.039	2.162	0.03	2.158	0.027	2.16	0.039	2.162	0.039		0.039	0	0.039	1.082	0.039	0.79	0.039	0.797	0.04	1.009	0.039	1.013	0.038	1.371	0.04	0.939
0.106	1.699	0.137	1.609	0.183	1.789	0.215	1.654	0.11	0.758	0.17	1.301		2.205	0.031	2.205	0.039	2.213	0.03	2.209	0.027	2.211	0.039	2.213	0.039		0.051	0	0.052	1.299	0.052	0.934	0.051	0.942	0.052	1.226	0.052	1.158	0.051	1.587	0.052	1.084
0.137	1.649	0.168	1.561	0.213	1.839	0.246	1.704	0.126	0.808	0.201	1.251		2.256	0.031	2.257	0.04	2.264	0.03	2.26	0.027	2.263	0.039	2.265	0.039		0.064	0	0.064	1.587	0.064	1.077	0.064	1.088	0.064	1.442	0.064	1.376	0.063	1.876	0.064	1.301
0.152	1.6	0.198	1.51	0.259	1.888	0.307	1.752	0.141	0.857	0.232	1.201		2.308	0.031	2.308	0.04	2.316	0.03	2.312	0.027	2.314	0.039	2.316	0.039		0.077	0	0.076	1.948	0.076	1.364	0.076	1.305	0.076	1.73	0.076	1.593	0.074	2.237	0.077	1.59
0.167	1.55	0.213	1.46	0.306	1.847	0.369	1.702	0.157	0.907	0.263	1.151		2.359	0.031	2.359	0.04	2.367	0.03	2.363	0.027	2.365	0.039	2.367	0.039		0.089	0	0.088	2.309	0.089	1.724	0.088	1.523	0.089	2.019	0.089	1.81	0.087	2.67	0.089	1.879
0.182	1.5	0.244	1.409	0.338	1.797	0.401	1.652	0.173	0.957	0.294	1.101		2.41	0.031	2.41	0.04	2.418	0.03	2.414	0.027	2.416	0.039	2.418	0.039		0.102	0	0.1	2.67	0.101	2.084	0.101	1.812	0.101	2.379	0.101	1.955	0.099	3.03	0.101	2.24
0.213	1.45	0.274	1.359	0.354	1.747	0.432	1.602	0.189	1.007	0.341	1.051		2.461	0.031	2.462	0.04	2.469	0.03	2.465	0.027	2.468	0.039	2.47	0.039		0.115	0	0.112	3.03	0.113	2.371	0.112	2.174	0.113	2.884	0.113	2.173	0.111	3.391	0.113	2.529
0.228	1.4	0.305	1.308	0.371	1.697	0.448	1.552	0.205	1.057	0.372	1.001		2.511	0.057	2.511	0.066	2.518	0.056	2.515	0.054	2.517	0.065	2.519	0.065		0.127	0	0.124	3.608	0.125	2.731	0.125	2.536	0.125	3.317	0.126	2.534	0.123	3.824	0.125	2.89
0.243	1.353	0.319	1.258	0.402	1.647	0.479	1.503	0.22	1.107	0.403	0.951		2.541	0.135	2.542	0.144	2.549	0.135	2.545	0.132	2.548	0.144	2.55	0.144		0.14	0	0.136	4.04	0.137	3.235	0.137	2.898	0.137	3.821	0.138	2.896	0.135	4.257	0.137	3.251
0.258	1.303	0.35	1.207	0.419	1.6	0.51	1.453	0.236	1.157	0.434	0.901		2.558	0.24	2.558	0.249	2.566	0.239	2.562	0.237	2.564	0.248	2.566	0.244		0.153	0	0.148	4.618	0.149	3.811	0.149	3.332	0.149	4.398	0.15	3.258	0.147	4.762	0.15	3.613
0.273	1.253	0.38	1.157	0.435	1.55	0.542	1.403	0.252	1.206	0.465	0.851		2.568	0.344	2.569	0.354	2.576	0.344	2.572	0.342	2.574	0.353	2.577	0.353		0.165	0	0.16	5.123	0.161	4.386	0.161	3.766	0.161	4.903	0.162	3.619	0.159	5.267	0.161	4.046
0.303	1.203	0.395	1.106	0.451	1.5	0.573	1.353	0.268	1.256	0.496	0.803		2.576	0.453	2.577	0.463	2.586	0.453	2.58	0.451	2.585	0.462	2.585	0.462		0.178	0	0.171	5.844	0.173	4.962	0.172	4.417	0.173	5.48	0.174	3.981	0.171	5.772	0.173	4.408
0.318	1.153	0.426	1.056	0.468	1.45	0.604	1.303	0.284	1.306	0.527	0.753		2.585	0.563	2.585	0.572	2.594	0.562	2.589	0.556	2.593	0.571	2.593	0.567		0.191	0	0.183	6.566	0.184	5.538	0.184	4.995	0.185	6.056	0.186	4.487	0.183	6.277	0.186	4.986
0.333	1.104	0.456	1.005	0.499	1.4	0.62	1.253	0.3	1.356	0.558	0.703		2.591	0.672	2.591	0.677	2.598	0.667	2.595	0.665	2.597	0.68	2.599	0.676		0.203	0	0.194	7.359	0.196	6.186	0.196	5.718	0.196	6.705	0.198	4.993	0.195	6.854	0.198	5.491
0.348	1.054	0.471	0.955	0.516	1.351	0.652	1.203	0.316	1.406	0.589	0.653		2.595	0.781	2.597	0.786	2.605	0.776	2.599	0.774	2.603	0.784	2.605	0.785		0.216	0	0.206	8.081	0.208	7.051	0.207	6.441	0.208	7.354	0.21	5.571	0.207	7.504	0.209	6.069
0.379	1.004	0.501	0.905	0.532	1.301	0.683	1.155	0.331	1.454	0.651	0.623		2.601	0.885	2.602	0.895	2.609	0.885	2.605	0.883	2.607	0.893	2.61	0.894		0.229	0	0.217	8.875	0.219	7.843	0.219	7.236	0.22	8.003	0.222	6.149	0.218	8.153	0.222	6.647
0.394	0.954	0.532	0.854	0.548	1.251	0.714	1.105	0.347	1.503	0.697	0.673		2.605	0.994	2.606	1.004	2.613	0.994	2.609	0.993	2.611	1.002	2.614	1.003		0.241	0	0.228	9.74	0.23	8.635	0.231	8.031	0.231	8.724	0.233	6.799	0.23	8.802	0.233	7.298
0.409	0.904	0.547	0.804	0.564	1.201	0.745	1.055	0.348	1.553	0.728	0.723		2.609	1.103	2.61	1.113	2.617	1.103	2.613	1.102	2.615	1.111	2.618	1.112		0.254	0	0.239	10.678	0.241	9.5	0.241	8.898	0.244	9.373	0.245	7.593	0.242	9.452	0.245	8.02
0.424	0.855	0.577	0.753	0.596	1.151	0.777	1.005	0.363	1.603	0.744	0.771		2.613	1.212	2.614	1.222	2.621	1.212	2.618	1.211	2.619	1.22	2.622	1.221		0.267	0	0.25	11.544	0.252	10.364	0.252	9.766	0.255	10.166	0.256	8.388	0.253	10.173	0.257	8.743
0.439	0.805	0.608	0.705	0.613	1.102	0.808	0.955	0.379	1.653	0.775	0.821		2.618	1.321	2.618	1.331	2.625	1.321	2.622	1.32	2.624	1.329	2.626	1.326		0.279	0	0.26	12.554	0.262	11.373	0.263	10.777	0.265	11.103	0.267	9.255	0.264	11.039	0.268	9.538
0.47	0.755	0.638	0.654	0.629	1.052	0.824	0.905	0.395	1.703	0.79	0.871		2.622	1.43	2.622	1.44	2.629	1.43	2.626	1.429	2.628	1.438	2.63	1.435		0.292	0	0.271	13.564	0.272	12.453	0.273	11.861	0.276	12.113	0.279	10.121	0.276	11.977	0.279	10.405
0.485	0.705	0.653	0.604	0.645	1.002	0.855	0.855	0.411	1.753	0.821	0.921		2.626	1.539	2.626	1.549	2.633	1.539	2.63	1.534	2.632	1.547	2.634	1.544		0.305	0	0.281	14.574	0.283	13.534	0.283	12.872	0.286	13.194	0.289	11.132	0.287	12.843	0.29	11.344
0.5	0.655	0.683	0.553	0.677	0.952	0.887	0.805	0.427	1.803	0.837	0.971		2.63	1.648	2.631	1.658	2.637	1.648	2.632	1.643	2.636	1.656	2.639	1.653		0.317	0	0.292	15.584	0.293	14.615	0.293	13.956	0.295	14.42	0.299	12.071	0.298	13.709	0.301	12.283
0.515	0.606	0.714	0.503	0.693	0.902	0.918	0.755	0.458	1.852	0.868	1.021		2.632	1.757	2.633	1.767	2.641	1.757	2.636	1.752	2.64	1.765	2.641	1.762		0.33	0	0.302	16.667	0.302	15.696	0.304	15.04	0.304	15.645	0.31	13.082	0.309	14.574	0.311	13.223
0.545	0.556	0.729	0.452	0.709	0.853	0.949	0.705	0.489	1.886	0.883	1.071		2.636	1.866	2.637	1.876	2.643	1.866	2.638	1.862	2.642	1.874	2.643	1.871		0.343	0	0.312	17.749	0.312	16.921	0.313	16.196	0.313	16.871	0.32	14.092	0.319	15.657	0.322	14.234
0.56	0.506	0.759	0.402	0.726	0.803	0.981	0.655	0.52	1.836	0.914	1.121		2.638	1.975	2.639	1.985	2.648	1.975	2.64	1.971	2.646	1.983	2.647	1.98		0.355	0	0.322	18.759	0.321	18.218	0.322	17.496	0.322	18.241	0.33	15.175	0.329	16.739	0.333	15.173
0.575	0.456	0.789	0.351	0.742	0.753	0.996	0.605	0.55	1.787	0.93	1.171		2.642	2.084	2.641	2.089	2.65	2.084	2.644	2.08	2.648	2.092	2.649	2.089		0.368	0	0.332	19.913	0.33	19.515	0.33	18.796	0.33	19.539	0.34	16.258	0.338	17.821	0.343	16.185
0.59	0.406	0.804	0.301	0.774	0.703	1.028	0.555	0.565	1.737	0.961	1.221		2.645	2.193	2.645	2.198	2.654	2.188	2.647	2.189	2.652	2.196	2.651	2.198		0.381	0	0.341	21.068	0.338	20.74	0.339	20.169	0.339	20.836	0.35	17.341	0.348	19.048	0.353	17.197
0.605	0.357	0.835	0.251	0.79	0.653	1.059	0.505	0.58	1.687	0.976	1.271		2.649	2.302	2.647	2.307	2.656	2.297	2.649	2.298	2.654	2.305	2.655	2.307		0.393	0	0.351	22.222	0.347	22.109	0.348	21.469	0.348	22.134	0.36	18.424	0.357	20.202	0.363	18.353
0.636	0.307	0.865	0.2	0.806	0.604	1.09	0.456	0.611	1.637	1.007	1.321		2.651	2.407	2.651	2.416	2.66	2.406	2.653	2.408	2.658	2.414	2.657	2.416		0.406	0	0.36	23.449	0.356	23.334	0.356	22.769	0.356	23.504	0.37	19.579	0.366	21.501	0.373	19.581
0.666	0.257	0.88	0.15	0.823	0.554	1.122	0.408	0.657	1.643	1.023	1.371		2.655	2.516	2.653	2.525	2.662	2.515	2.655	2.517	2.661	2.523	2.659	2.525		0.419	0	0.368	24.748	0.365	24.631	0.365	24.142	0.365	24.802	0.379	20.734	0.374	22.872	0.382	20.737
0.697	0.207	0.91	0.099	0.855	0.504	1.153	0.358	0.689	1.693	1.054	1.421		2.659	2.625	2.656	2.634	2.666	2.624	2.657	2.626	2.665	2.632	2.663	2.634		0.431	0	0.377	26.118	0.373	26.001	0.373	25.514	0.373	26.172	0.388	21.962	0.383	24.242	0.391	21.965
0.727	0.157	0.957	0.048	0.871	0.454	1.169	0.308	0.72	1.743	1.069	1.47		2.661	2.734	2.66	2.743	2.668	2.733	2.659	2.735	2.667	2.741	2.666	2.743		0.444	0	0.385	27.417	0.382	27.298	0.381	26.887	0.381	27.542	0.398	23.189	0.391	25.613	0.401	23.121
0.82	0.11	1.004	0.091	0.887	0.404	1.2	0.258	0.767	1.791	1.1	1.52		2.665	2.843	2.662	2.852	2.672	2.842	2.663	2.844	2.671	2.85	2.668	2.852		0.457	0	0.394	28.716	0.39	28.667	0.389	28.259	0.39	28.839	0.407	24.344	0.399	26.984	0.41	24.278
0.927	0.062	1.036	0.14	0.903	0.355	1.231	0.208	0.798	1.84	1.116	1.57		2.667	2.952	2.664	2.961	2.674	2.951	2.665	2.953	2.673	2.959	2.67	2.961		0.469	0	0.403	30.014	0.399	29.964	0.397	29.632	0.398	30.281	0.417	25.571	0.408	28.283	0.42	25.361
1.128	0.074	1.068	0.19	0.935	0.305	1.263	0.158	0.829	1.89	1.147	1.62		2.671	3.061	2.668	3.071	2.678	3.06	2.667	3.063	2.677	3.068	2.672	3.07		0.482	0	0.412	31.313	0.407	31.261	0.406	31.004	0.406	31.651	0.427	26.51	0.416	29.654	0.431	26.301
1.237	0.122	1.084	0.239	0.967	0.255	1.31	0.108	0.875	1.872	1.162	1.67		2.674	3.17	2.67	3.18	2.68	3.169	2.669	3.172	2.679	3.176	2.676	3.179		0.495	0	0.421	32.54	0.416	32.63	0.414	32.376	0.414	33.021	0.438	27.449	0.424	31.097	0.442	27.168
1.283	0.171	1.116	0.288	0.999	0.205	1.371	0.122	0.906	1.823	1.209	1.668		2.678	3.279	2.674	3.289	2.684	3.278	2.674	3.281	2.683	3.285	2.678	3.288		0.507	0	0.43	33.838	0.425	33.856	0.423	33.605	0.423	34.247	0.45	28.171	0.432	32.468	0.454	27.746
1.315	0.221	1.149	0.338	1.062	0.157	1.402	0.17	0.921	1.773	1.24	1.62		2.68	3.388	2.676	3.398	2.689	3.387	2.676	3.39	2.685	3.394	2.68	3.397		0.52	0	0.439	35.065	0.434	35.153	0.433	34.688	0.432	35.472	0.461	28.749	0.44	33.911	0.466	28.179
1.33	0.271	1.165	0.387	1.155	0.11	1.432	0.22	0.936	1.723	1.271	1.57		2.684	3.497	2.678	3.507	2.691	3.496	2.678	3.499	2.689	3.503	2.682	3.506		0.533	0	0.448	36.364	0.443	36.45	0.443	35.7	0.442	36.698	0.474	29.039	0.448	35.281	0.478	28.541
1.346	0.321	1.197	0.436	1.265	0.066	1.463	0.27	0.967	1.673	1.286	1.52		2.686	3.606	2.683	3.616	2.695	3.605	2.68	3.608	2.693	3.612	2.686	3.615		0.545	0	0.457	37.662	0.453	37.603	0.453	36.784	0.452	37.779	0.486	29.039	0.456	36.58	0.491	28.468
1.377	0.371	1.229	0.485	1.404	0.112	1.494	0.32	0.982	1.623	1.302	1.47		2.69	3.715	2.685	3.725	2.697	3.714	2.684	3.718	2.695	3.721	2.688	3.724		0.558	0	0.466	38.745	0.462	38.755	0.463	37.867	0.462	38.861	0.498	28.752	0.465	37.951	0.503	28.251
1.393	0.42	1.245	0.535	1.558	0.157	1.54	0.37	0.997	1.573	1.317	1.42		2.692	3.824	2.689	3.834	2.701	3.823	2.686	3.827	2.699	3.83	2.691	3.833		0.571	0	0.476	39.899	0.471	39.908	0.475	38.735	0.472	39.87	0.51	28.031	0.474	39.178	0.515	27.673
1.409	0.47	1.277	0.584	1.666	0.205	1.57	0.42	1.012	1.523	1.333	1.371		2.696	3.933	2.693	3.943	2.703	3.932	2.688	3.936	2.702	3.939	2.693	3.942		0.583	0	0.485	41.053	0.482	40.989	0.486	39.385	0.482	40.952	0.52	27.166	0.484	40.188	0.527	27.023
1.425	0.52	1.309	0.633	1.696	0.255	1.601	0.47	1.027	1.474	1.348	1.321		2.701	4.042	2.697	4.052	2.707	4.041	2.69	4.045	2.706	4.048	2.697	4.047		0.596	0	0.496	42.064	0.491	42.07	0.498	40.036	0.493	41.817	0.531	26.229	0.495	41.198	0.537	26.156
1.425	0.57	1.326	0.683	1.711	0.305	1.631	0.519	1.042	1.424	1.364	1.271		2.703	4.151	2.701	4.161	2.711	4.15	2.694	4.154	2.71	4.157	2.699	4.156		0.609	0	0.507	42.929	0.502	43.006	0.51	40.614	0.505	42.538	0.542	25.22	0.506	42.064	0.549	25.217
1.441	0.618	1.358	0.732	1.726	0.355	1.662	0.569	1.072	1.374	1.379	1.221		2.707	4.26	2.705	4.27	2.715	4.259	2.696	4.264	2.714	4.266	2.703	4.265		0.621	0	0.518	43.795	0.513	43.799	0.522	40.976	0.516	43.115	0.552	24.138	0.518	42.569	0.56	24.278
1.457	0.667	1.39	0.781	1.74	0.404	1.692	0.619	1.087	1.324	1.395	1.171		2.711	4.369	2.71	4.374	2.717	4.364	2.701	4.373	2.716	4.37	2.705	4.374		0.634	0	0.53	44.228	0.525	44.447	0.534	41.338	0.529	43.547	0.561	23.056	0.53	42.857	0.57	23.41
1.473	0.717	1.406	0.831	1.755	0.454	1.723	0.669	1.103	1.274	1.41	1.121		2.715	4.474	2.714	4.483	2.723	4.473	2.705	4.482	2.722	4.479	2.709	4.483		0.647	0	0.542	44.589	0.537	44.806	0.546	41.628	0.541	43.764	0.571	21.903	0.543	43.074	0.581	22.543
1.473	0.767	1.438	0.878	1.77	0.502	1.753	0.717	1.118	1.224	1.426	1.071		2.721	4.583	2.718	4.592	2.727	4.582	2.707	4.587	2.726	4.588	2.713	4.592		0.659	0	0.554	44.733	0.55	44.95	0.558	41.773	0.553	43.547	0.582	20.966	0.555	42.929	0.593	21.676
1.489	0.817	1.47	0.927	1.784	0.602	1.784	0.767	1.133	1.174	1.441	1.021		2.727	4.692	2.72	4.701	2.734	4.691	2.711	4.696	2.732	4.697	2.715	4.701		0.672	0	0.567	44.733	0.562	44.805	0.57	41.485	0.566	43.403	0.593	19.956	0.567	42.713	0.604	20.882
1.505	0.867	1.487	0.977	1.784	0.552	1.815	0.817	1.148	1.125	1.457	0.971		2.734	4.801	2.726	4.81	2.742	4.8	2.713	4.805	2.743	4.806	2.72	4.81		0.685	0	0.58	44.733	0.575	44.732	0.583	41.27	0.577	42.97	0.603	19.091	0.58	42.28	0.616	20.304
1.521	0.916	1.518	1.026	1.798	0.701	1.861	0.867	1.163	1.075	1.472	0.921		2.75	4.901	2.732	4.919	2.764	4.874	2.717	4.914	2.769	4.863	2.724	4.919		0.697	0	0.592	44.3	0.587	44.298	0.595	40.909	0.589	42.538	0.615	18.226	0.591	41.775	0.628	19.725
1.521	0.966	1.551	1.075	1.798	0.651	1.891	0.917	1.193	1.025	1.488	0.871		2.773	4.844	2.755	4.998	2.783	4.778	2.723	5.023	2.784	4.763	2.728	5.028		0.71	0	0.604	43.867	0.598	43.793	0.607	40.477	0.601	41.889	0.626	17.433	0.603	40.981	0.64	19.22
1.537	1.016	1.567	1.125	1.812	0.801	1.922	0.967	1.208	0.975	1.503	0.821		2.781	4.735	2.78	4.906	2.793	4.669	2.732	5.133	2.794	4.654	2.732	5.137		0.723	0	0.615	43.074	0.611	43.143	0.618	39.828	0.613	41.24	0.638	16.929	0.614	40.188	0.652	18.786
1.553	1.066	1.599	1.174	1.812	0.751	1.952	1.017	1.223	0.925	1.519	0.771		2.789	4.631	2.788	4.802	2.799	4.565	2.75	5.229	2.8	4.545	2.74	5.246		0.735	0	0.626	42.208	0.622	42.421	0.631	39.179	0.624	40.447	0.65	16.569	0.625	39.322	0.665	18.569
1.568	1.116	1.631	1.223	1.826	0.9	1.983	1.067	1.239	0.877	1.534	0.721		2.795	4.522	2.796	4.693	2.805	4.456	2.779	5.159	2.806	4.44	2.753	5.35		0.748	0	0.637	41.342	0.634	41.699	0.642	38.386	0.635	39.51	0.662	16.209	0.636	38.312	0.677	18.569
1.569	1.165	1.663	1.272	1.826	0.851	2.013	1.117	1.254	0.828	1.55	0.671		2.803	4.413	2.802	4.584	2.811	4.347	2.787	5.05	2.812	4.331	2.771	5.328		0.761	0	0.648	40.404	0.645	40.905	0.653	37.448	0.646	38.645	0.674	15.994	0.646	37.374	0.689	18.642
1.585	1.215	1.679	1.322	1.84	0.95	2.044	1.167	1.269	0.778	1.565	0.621		2.809	4.304	2.808	4.475	2.818	4.237	2.793	4.945	2.818	4.222	2.783	5.224		0.773	0	0.659	39.466	0.656	40.039	0.663	36.51	0.657	37.635	0.687	15.995	0.657	36.364	0.702	18.714
1.6	1.265	1.711	1.371	1.854	1.05	2.074	1.217	1.299	0.728	1.581	0.571		2.813	4.195	2.814	4.366	2.822	4.128	2.799	4.836	2.823	4.113	2.789	5.115		0.786	0	0.669	38.456	0.667	39.173	0.674	35.572	0.667	36.698	0.699	16.068	0.667	35.209	0.714	18.931
1.616	1.315	1.743	1.42	1.855	1	2.105	1.267	1.314	0.678	1.596	0.521		2.817	4.086	2.82	4.261	2.828	4.019	2.803	4.727	2.827	4.004	2.796	5.006		0.799	0.361	0.679	37.374	0.677	38.163	0.684	34.49	0.678	35.689	0.711	16.213	0.676	34.127	0.726	19.581
1.632	1.365	1.76	1.47	1.868	1.149	2.136	1.315	1.329	0.628	1.612	0.471		2.823	3.977	2.826	4.152	2.832	3.91	2.809	4.617	2.831	3.895	2.8	4.897		0.811	0.434	0.689	36.364	0.688	37.081	0.695	33.48	0.688	34.607	0.724	16.719	0.686	33.045	0.738	20.159
1.632	1.414	1.792	1.519	1.869	1.1	2.181	1.365	1.344	0.578	1.627	0.421		2.828	3.872	2.833	4.043	2.836	3.801	2.813	4.508	2.837	3.786	2.806	4.792		0.824	0.578	0.699	35.281	0.698	36.071	0.705	32.47	0.697	33.454	0.735	17.297	0.697	31.963	0.749	21.026
1.648	1.464	1.824	1.568	1.882	1.249	2.212	1.415	1.359	0.528	1.643	0.372		2.834	3.763	2.837	3.934	2.84	3.697	2.82	4.399	2.841	3.678	2.812	4.683		0.836	0.939	0.709	34.127	0.708	34.917	0.715	31.387	0.706	32.228	0.746	18.164	0.706	30.952	0.76	21.893
1.664	1.514	1.84	1.618	1.883	1.199	2.243	1.465	1.375	0.479	1.658	0.322		2.838	3.654	2.841	3.825	2.844	3.588	2.824	4.29	2.843	3.569	2.816	4.574		0.848	1.445	0.718	32.973	0.717	33.834	0.726	30.377	0.716	31.002	0.758	19.102	0.716	29.87	0.771	22.977
1.68	1.564	1.872	1.667	1.897	1.299	2.273	1.514	1.405	0.429	1.674	0.272		2.842	3.545	2.845	3.716	2.848	3.479	2.83	4.185	2.847	3.464	2.822	4.465		0.858	2.529	0.728	31.818	0.728	32.68	0.735	29.295	0.725	29.849	0.768	20.041	0.726	28.716	0.78	23.988
1.68	1.614	1.904	1.714	1.911	1.398	2.304	1.564	1.42	0.379	1.705	0.222		2.848	3.436	2.849	3.607	2.852	3.37	2.834	4.076	2.851	3.355	2.826	4.356		0.866	3.974	0.738	30.592	0.736	31.382	0.745	28.14	0.734	28.623	0.779	21.052	0.736	27.634	0.79	25.145
1.696	1.663	1.966	1.689	1.912	1.349	2.334	1.614	1.435	0.329	1.782	0.242		2.852	3.327	2.853	3.498	2.855	3.261	2.84	3.967	2.855	3.246	2.832	4.247		0.872	5.491	0.746	29.365	0.744	30.083	0.755	27.058	0.744	27.397	0.789	22.063	0.746	26.479	0.8	26.301
1.727	1.713	1.997	1.638	1.925	1.498	2.365	1.664	1.45	0.279	1.86	0.29		2.858	3.218	2.857	3.393	2.859	3.152	2.842	3.858	2.857	3.137	2.836	4.138		0.878	7.153	0.755	28.066	0.753	28.713	0.765	25.904	0.753	26.172	0.799	23.29	0.755	25.325	0.809	27.457
1.759	1.763	2.012	1.588	1.926	1.448	2.395	1.714	1.465	0.229	1.953	0.34		2.862	3.109	2.861	3.284	2.863	3.043	2.846	3.749	2.862	3.028	2.842	4.033		0.883	8.815	0.765	26.768	0.761	27.342	0.774	24.749	0.763	24.946	0.807	24.517	0.765	24.17	0.817	28.902
1.789	1.741	2.042	1.538	1.939	1.598	2.457	1.726	1.511	0.179	2.03	0.387		2.866	3	2.865	3.175	2.867	2.934	2.85	3.639	2.866	2.919	2.846	3.924		0.887	10.477	0.773	25.541	0.77	25.972	0.783	23.667	0.772	23.72	0.816	25.744	0.774	23.016	0.824	30.347
1.82	1.691	2.057	1.487	1.94	1.548	2.488	1.676	1.542	0.13	2.108	0.437		2.872	2.895	2.867	3.066	2.869	2.825	2.854	3.53	2.87	2.81	2.851	3.815		0.891	12.211	0.782	24.242	0.778	24.674	0.793	22.512	0.781	22.495	0.825	26.972	0.784	21.789	0.83	31.864
1.835	1.641	2.087	1.437	1.954	1.647	2.504	1.626	1.634	0.082	2.185	0.485		2.876	2.786	2.871	2.957	2.873	2.716	2.858	3.421	2.874	2.702	2.853	3.706		0.894	13.945	0.791	22.944	0.786	23.303	0.803	21.358	0.79	21.341	0.834	28.343	0.794	20.779	0.837	33.382
1.865	1.592	2.102	1.387	1.968	1.697	2.52	1.576	1.788	0.042	2.294	0.461		2.88	2.677	2.875	2.848	2.879	2.607	2.86	3.312	2.878	2.593	2.857	3.597		0.897	15.751	0.8	21.645	0.795	21.933	0.812	20.275	0.8	20.188	0.841	29.787	0.804	19.769	0.844	34.971
1.896	1.542	2.133	1.336	1.983	1.747	2.551	1.526	1.943	0.088	2.356	0.411		2.887	2.568	2.879	2.739	2.883	2.498	2.864	3.203	2.884	2.484	2.861	3.488		0.9	17.486	0.809	20.419	0.803	20.634	0.822	19.121	0.81	19.106	0.847	31.374	0.814	18.903	0.85	36.561
1.926	1.492	2.147	1.286	1.998	1.797	2.567	1.477	2.083	0.134	2.433	0.363		2.891	2.459	2.885	2.63	2.889	2.393	2.868	3.094	2.888	2.375	2.865	3.379		0.903	19.22	0.818	19.048	0.812	19.264	0.833	18.255	0.82	18.169	0.853	32.89	0.825	18.038	0.855	38.15
1.972	1.442	2.178	1.235	2.028	1.823	2.583	1.427	2.207	0.181	2.495	0.314		2.897	2.35	2.89	2.521	2.893	2.284	2.872	2.984	2.894	2.266	2.869	3.27		0.905	21.026	0.826	17.749	0.822	18.182	0.844	17.534	0.83	17.304	0.86	34.478	0.836	17.244	0.86	39.812
2.034	1.482	2.193	1.185	2.06	1.773	2.599	1.377	2.222	0.231	2.557	0.264		2.901	2.241	2.896	2.412	2.9	2.175	2.876	2.88	2.898	2.161	2.871	3.161		0.908	22.76	0.835	16.45	0.832	17.46	0.855	17.101	0.842	16.727	0.865	36.065	0.848	16.667	0.866	41.402
2.081	1.532	2.223	1.134	2.092	1.723	2.615	1.327	2.238	0.281	2.635	0.216		2.907	2.132	2.9	2.303	2.906	2.066	2.881	2.77	2.905	2.052	2.877	3.052		0.91	24.567	0.844	15.152	0.844	16.882	0.867	17.319	0.854	16.655	0.871	37.725	0.859	16.378	0.871	43.064
2.128	1.582	2.238	1.084	2.124	1.673	2.631	1.277	2.254	0.331	2.712	0.25		2.913	2.028	2.906	2.199	2.912	1.957	2.887	2.661	2.911	1.943	2.881	2.943		0.913	26.301	0.853	13.853	0.856	16.737	0.879	17.897	0.866	17.015	0.877	39.313	0.871	16.234	0.876	44.798
2.159	1.629	2.268	1.034	2.14	1.624	2.647	1.227	2.27	0.381	2.743	0.298		2.919	1.919	2.91	2.09	2.918	1.848	2.891	2.552	2.919	1.834	2.885	2.834		0.915	28.107	0.862	12.698	0.869	16.88	0.889	18.692	0.877	17.664	0.882	40.973	0.884	16.234	0.88	46.46
2.206	1.679	2.283	0.983	2.172	1.574	2.662	1.177	2.301	0.431	2.789	0.347		2.923	1.81	2.916	1.981	2.926	1.743	2.895	2.443	2.925	1.725	2.889	2.725		0.917	29.913	0.871	11.544	0.881	16.807	0.901	19.199	0.887	18.529	0.887	42.56	0.896	16.739	0.884	48.121
2.252	1.729	2.298	0.933	2.219	1.524	2.694	1.127	2.302	0.481	2.82	0.397		2.931	1.701	2.922	1.872	2.932	1.634	2.901	2.334	2.933	1.621	2.893	2.616		0.918	31.72	0.881	10.39	0.893	16.59	0.914	19.344	0.897	19.683	0.892	44.22	0.907	17.533	0.889	49.856
2.299	1.779	2.329	0.883	2.266	1.508	2.71	1.077	2.317	0.53	2.851	0.447		2.937	1.592	2.928	1.763	2.941	1.525	2.907	2.225	2.939	1.512	2.897	2.512		0.92	33.454	0.89	9.235	0.905	16.157	0.924	18.551	0.907	20.692	0.897	45.88	0.918	17.821	0.893	51.517
2.33	1.757	2.343	0.832	2.327	1.558	2.725	1.027	2.318	0.58	2.882	0.497		2.944	1.487	2.934	1.654	2.947	1.416	2.911	2.116	2.948	1.403	2.903	2.403		0.922	35.26	0.899	8.153	0.916	15.435	0.933	17.324	0.919	20.908	0.903	47.54	0.931	17.677	0.897	53.251
2.36	1.707	2.374	0.784	2.389	1.608	2.741	0.977	2.334	0.63	2.929	0.547		2.952	1.378	2.94	1.549	2.957	1.311	2.917	2.006	2.958	1.298	2.907	2.294		0.923	37.067	0.909	6.999	0.927	14.569	0.941	15.88	0.93	20.332	0.909	49.056	0.94	16.595	0.901	54.913
2.375	1.657	2.389	0.734	2.434	1.657	2.757	0.927	2.349	0.68	2.96	0.597		2.96	1.269	2.947	1.44	2.965	1.202	2.921	1.902	2.966	1.19	2.914	2.185		0.925	38.873	0.919	5.916	0.936	13.415	0.947	14.364	0.939	19.178	0.919	49.994	0.948	15.224	0.906	56.647
2.39	1.608	2.419	0.683	2.496	1.705	2.773	0.877	2.35	0.73	2.991	0.647		2.968	1.164	2.955	1.331	2.975	1.098	2.927	1.792	2.976	1.085	2.92	2.076		0.927	40.607	0.929	4.834	0.944	12.044	0.953	12.776	0.946	17.664	0.928	48.768	0.953	13.564	0.91	58.382
2.405	1.558	2.434	0.633	2.541	1.755	2.82	0.827	2.366	0.78	3.022	0.697		2.978	1.055	2.963	1.222	2.988	0.989	2.933	1.683	2.989	0.976	2.924	1.967		0.928	42.413	0.939	3.752	0.952	10.674	0.958	11.116	0.951	16.006	0.933	47.181	0.958	11.905	0.914	60.043
2.42	1.508	2.464	0.582	2.588	1.729	2.866	0.851	2.366	0.83	3.068	0.747		2.991	0.951	2.971	1.117	3	0.884	2.94	1.574	3.001	0.871	2.93	1.858		0.929	44.22	0.949	2.742	0.96	9.231	0.964	9.528	0.956	14.348	0.935	45.378	0.963	10.245	0.919	61.705
2.435	1.408	2.479	0.532	2.62	1.679	2.897	0.901	2.382	0.879	3.099	0.795		3.003	0.842	2.979	1.008	3.014	0.779	2.948	1.465	3.017	0.767	2.936	1.753		0.931	46.026	0.96	1.948	0.968	7.861	0.97	7.94	0.961	12.689	0.937	43.574	0.968	8.586	0.923	63.367
2.435	1.458	2.51	0.482	2.636	1.629	2.912	0.951	2.382	0.929	3.13	0.845		3.017	0.741	2.992	0.904	3.033	0.679	2.954	1.36	3.038	0.671	2.942	1.644		0.932	47.832	0.971	1.227	0.975	6.419	0.976	6.352	0.965	10.959	0.939	41.843	0.973	6.926	0.931	64.812
2.45	1.359	2.525	0.431	2.653	1.58	2.942	1.001	2.398	0.979	3.161	0.895		3.034	0.637	3.002	0.795	3.051	0.579	2.96	1.251	3.061	0.571	2.948	1.535		0.933	49.639	0.982	0.649	0.983	4.976	0.982	4.836	0.969	9.301	0.941	40.039	0.979	5.339	0.941	66.041
2.465	1.309	2.555	0.381	2.669	1.53	2.973	1.051	2.414	1.029	3.208	0.945		3.054	0.536	3.018	0.69	3.078	0.483	2.966	1.142	3.087	0.479	2.954	1.426		0.935	51.445	1	0.505	1	3.534	1	3.465	0.973	7.57	0.943	38.236	0.985	3.824	0.948	64.884
2.48	1.259	2.57	0.331	2.685	1.48	3.003	1.101	2.414	1.079	3.239	0.995		3.077	0.44	3.035	0.59	3.107	0.396	2.974	1.033	3.122	0.397	2.96	1.317		0.936	53.251							0.977	5.84	0.946	36.504	1	2.237	0.953	63.223
2.495	1.159	2.6	0.28	2.702	1.43	3.018	1.151	2.43	1.129	3.27	1.045		3.107	0.353	3.055	0.49	3.143	0.317	2.984	0.928	3.161	0.336	2.967	1.212		0.937	54.986							0.982	4.254	0.948	34.7			0.955	61.416
2.495	1.209	2.615	0.23	2.718	1.38	3.049	1.201	2.431	1.178	3.301	1.095		3.146	0.283	3.08	0.394	3.191	0.278	2.995	0.819	3.21	0.305	2.975	1.103		0.938	56.792							1	2.812	0.95	32.969			0.956	59.61
2.51	1.112	2.63	0.18	2.734	1.331	3.079	1.251	2.446	1.228	3.347	1.145		3.193	0.249	3.11	0.306	3.24	0.26	3.007	0.714	3.259	0.296	2.983	0.994		0.94	58.598									0.952	31.165			0.957	57.876
2.525	1.062	2.66	0.129	2.735	1.281	3.095	1.301	2.447	1.278	3.378	1.195		3.245	0.235	3.149	0.241	3.291	0.269	3.021	0.609	3.311	0.314	2.991	0.89		0.941	60.405									0.955	29.362			0.958	56.069
2.54	1.012	2.675	0.079	2.751	1.231	3.125	1.351	2.463	1.328	3.409	1.245		3.294	0.249	3.197	0.206	3.338	0.291	3.04	0.509	3.358	0.336	3.001	0.781		0.942	62.211									0.957	27.63			0.959	54.263
2.555	0.912	2.721	0.028	2.767	1.181	3.156	1.401	2.479	1.378	3.44	1.292		3.343	0.27	3.246	0.193	3.387	0.317	3.062	0.408	3.407	0.362	3.012	0.676		0.943	64.017									0.959	25.827			0.96	52.457
2.555	0.962	2.769	0.053	2.784	1.131	3.171	1.449	2.479	1.428	3.487	1.342		3.39	0.297	3.297	0.206	3.436	0.343	3.091	0.321	3.456	0.397	3.028	0.571		0.944	65.824									0.961	24.023			0.961	50.65
2.57	0.863	2.801	0.1	2.8	1.084	3.201	1.499	2.495	1.478	3.518	1.392		3.437	0.336	3.344	0.233	3.484	0.382	3.13	0.247	3.504	0.431	3.044	0.467		0.945	67.63									0.963	22.292			0.962	48.844
2.585	0.813	2.817	0.15	2.801	1.034	3.232	1.548	2.495	1.527	3.549	1.442		3.484	0.379	3.394	0.254	3.533	0.417	3.171	0.186	3.551	0.471	3.069	0.371		0.946	69.436									0.965	20.488			0.963	47.038
2.6	0.763	2.849	0.199	2.817	0.984	3.247	1.598	2.511	1.577	3.58	1.492		3.532	0.423	3.443	0.285	3.578	0.465	3.218	0.156	3.596	0.519	3.095	0.279		0.948	71.171									0.968	18.757			0.964	45.231
2.614	0.663	2.865	0.248	2.833	0.934	3.278	1.648	2.511	1.627	3.626	1.542		3.577	0.471	3.49	0.324	3.625	0.513	3.269	0.156	3.643	0.566	3.134	0.209		0.949	72.977									0.97	16.953			0.965	43.425
2.615	0.713	2.897	0.297	2.85	0.884	3.308	1.698	2.527	1.677	3.657	1.592		3.624	0.519	3.537	0.364	3.67	0.561	3.318	0.169	3.688	0.619	3.18	0.161		0.95	74.783									0.972	15.15			0.966	41.619
2.63	0.614	2.914	0.347	2.866	0.835	3.354	1.748	2.543	1.727	3.688	1.642		3.669	0.571	3.582	0.416	3.711	0.622	3.368	0.182	3.733	0.671	3.229	0.14		0.951	76.59									0.975	13.418			0.966	39.812
2.645	0.564	2.946	0.396	2.882	0.785	3.416	1.726	2.559	1.777	3.719	1.692		3.71	0.632	3.626	0.473	3.754	0.683	3.417	0.2	3.776	0.728	3.278	0.14		0.952	78.396									0.977	11.615			0.967	38.006
2.659	0.464	2.962	0.446	2.883	0.735	3.463	1.678	2.575	1.827	3.766	1.692		3.753	0.693	3.671	0.529	3.797	0.744	3.466	0.222	3.819	0.789	3.329	0.144		0.954	80.202									0.98	9.883			0.968	36.199
2.66	0.514	2.994	0.495	2.899	0.685	3.494	1.628	2.606	1.854	3.812	1.642		3.794	0.754	3.716	0.582	3.838	0.805	3.513	0.248	3.861	0.85	3.381	0.148		0.955	82.009									0.982	8.152			0.969	34.465
2.674	0.414	3.011	0.544	2.916	0.635	3.541	1.578	2.636	1.805	3.828	1.592		3.837	0.82	3.759	0.634	3.879	0.87	3.562	0.279	3.902	0.915	3.43	0.157		0.956	83.815									0.986	6.348			0.97	32.659
2.689	0.365	3.043	0.594	2.932	0.586	3.588	1.528	2.682	1.755	3.859	1.542		3.878	0.881	3.802	0.7	3.92	0.931	3.612	0.309	3.943	0.976	3.481	0.174		0.957	85.621									0.989	4.617			0.971	30.853
2.704	0.315	3.059	0.643	2.948	0.536	3.635	1.479	2.713	1.705	3.874	1.492		3.919	0.946	3.841	0.765	3.959	1.001	3.661	0.34	3.986	1.041	3.53	0.188		0.958	87.428									1	2.958			0.972	29.046
2.719	0.265	3.091	0.692	2.949	0.486	3.666	1.429	2.743	1.655	3.89	1.442		3.958	1.012	3.882	0.835	4	1.07	3.706	0.388	4.027	1.102	3.58	0.214		0.959	89.162													0.973	27.24
2.75	0.215	3.107	0.742	2.965	0.436	3.713	1.379	2.774	1.605	3.905	1.392		3.997	1.081	3.921	0.905	4.039	1.136	3.753	0.432	4.068	1.163	3.627	0.244		0.961	90.968													0.974	25.434
2.765	0.165	3.124	0.792	2.981	0.386	3.759	1.331	2.82	1.555	3.936	1.342		4.036	1.147	3.958	0.979	4.08	1.197	3.798	0.484	4.111	1.224	3.676	0.279		0.962	92.775													0.975	23.627
2.795	0.116	3.156	0.841	2.998	0.337	3.806	1.281	2.85	1.505	3.952	1.292		4.077	1.212	3.997	1.049	4.123	1.258	3.839	0.546	4.154	1.285	3.723	0.323		0.966	94.509													0.976	21.821
2.996	0.072	3.172	0.89	3.014	0.287	3.853	1.231	2.927	1.494	3.967	1.242		4.118	1.282	4.034	1.123	4.166	1.319	3.882	0.607	4.197	1.342	3.77	0.362		0.973	93.353													0.977	20.015
3.212	0.076	3.204	0.939	3.046	0.237	3.884	1.181	2.974	1.543	3.983	1.193		4.157	1.347	4.071	1.197	4.209	1.376	3.921	0.672	4.24	1.403	3.818	0.41		0.974	91.546													0.978	18.208
3.382	0.12	3.221	0.989	3.062	0.187	3.931	1.131	3.021	1.593	4.014	1.143		4.2	1.404	4.108	1.276	4.252	1.432	3.96	0.751	4.287	1.438	3.863	0.458		0.975	89.74													0.979	16.402
3.46	0.167	3.253	1.038	3.094	0.137	3.978	1.081	3.068	1.643	4.029	1.093		4.245	1.461	4.143	1.35	4.299	1.48	3.995	0.825	4.336	1.473	3.906	0.51		0.976	87.934													0.98	14.595
3.491	0.217	3.269	1.088	3.25	0.092	4.025	1.031	3.114	1.691	4.045	1.043		4.291	1.509	4.182	1.42	4.346	1.524	4.03	0.908	4.386	1.499	3.947	0.576		0.976	86.127													0.982	12.861
3.507	0.267	3.301	1.137	3.452	0.074	4.056	0.983	3.161	1.689	4.06	0.993		4.338	1.552	4.223	1.485	4.395	1.545	4.061	0.991	4.433	1.525	3.988	0.641		0.977	84.321													0.984	11.055
3.538	0.317	3.317	1.187	3.544	0.122	4.103	0.933	3.176	1.639	4.091	0.943		4.387	1.578	4.266	1.542	4.443	1.571	4.092	1.079	4.484	1.534	4.025	0.715		0.977	82.515													0.986	9.249
3.554	0.367	3.349	1.234	3.636	0.171	4.15	0.883	3.206	1.589	4.107	0.893		4.436	1.605	4.314	1.59	4.494	1.576	4.124	1.166	4.533	1.521	4.06	0.798		0.978	80.708													0.988	7.515
3.57	0.416	3.366	1.283	3.744	0.219	4.196	0.833	3.221	1.539	4.122	0.843		4.485	1.605	4.361	1.625	4.543	1.558	4.155	1.254	4.583	1.499	4.089	0.885		0.978	78.902													0.991	5.708
3.585	0.466	3.398	1.332	3.805	0.267	4.228	0.783	3.236	1.49	4.138	0.793		4.535	1.587	4.408	1.651	4.592	1.532	4.19	1.332	4.632	1.473	4.117	0.977		0.978	77.095													0.994	3.974
3.601	0.516	3.414	1.382	3.82	0.317	4.275	0.733	3.251	1.44	4.169	0.743		4.584	1.565	4.457	1.668	4.639	1.493	4.225	1.411	4.679	1.447	4.146	1.068		0.979	75.289													1	2.24
3.617	0.566	3.446	1.431	3.851	0.367	4.321	0.685	3.266	1.34	4.184	0.693		4.631	1.526	4.509	1.668	4.686	1.453	4.262	1.49	4.726	1.399	4.173	1.16		0.979	73.483
3.633	0.616	3.462	1.481	3.865	0.416	4.368	0.635	3.267	1.39	4.2	0.643		4.678	1.487	4.558	1.642	4.734	1.405	4.299	1.568	4.771	1.355	4.197	1.256		0.98	71.676
3.633	0.665	3.479	1.53	3.88	0.466	4.399	0.585	3.281	1.29	4.215	0.593		4.725	1.439	4.605	1.608	4.781	1.362	4.334	1.643	4.818	1.312	4.224	1.352		0.98	69.87
3.649	0.715	3.511	1.579	3.895	0.516	4.446	0.535	3.296	1.24	4.246	0.543		4.772	1.391	4.65	1.56	4.828	1.318	4.373	1.713	4.866	1.268	4.249	1.448		0.981	66.257
3.665	0.765	3.527	1.629	3.909	0.566	4.493	0.486	3.311	1.19	4.293	0.531		4.817	1.343	4.695	1.507	4.875	1.279	4.416	1.765	4.913	1.229	4.273	1.539		0.981	68.064
3.681	0.815	3.575	1.678	3.924	0.616	4.54	0.436	3.326	1.141	4.324	0.581		4.863	1.295	4.738	1.451	4.922	1.235	4.465	1.796	4.962	1.185	4.3	1.635		0.981	64.451
3.681	0.865	3.622	1.659	3.938	0.715	4.571	0.386	3.341	1.041	4.355	0.631		4.91	1.247	4.783	1.394	4.967	1.187	4.514	1.813	5.009	1.142	4.327	1.727		0.982	62.645
3.697	0.914	3.652	1.608	3.939	0.665	4.618	0.338	3.342	1.091	4.37	0.681		4.955	1.199	4.829	1.346	5.014	1.139	4.563	1.787	5.056	1.102	4.353	1.823		0.982	60.838
3.713	0.964	3.682	1.558	3.953	0.765	4.665	0.288	3.356	0.991	4.401	0.731		5.002	1.151	4.876	1.298	5.059	1.091	4.608	1.744	5.104	1.063	4.378	1.914		0.983	59.032
3.729	1.014	3.713	1.507	3.968	0.815	4.711	0.238	3.371	0.941	4.417	0.781		5.047	1.103	4.921	1.25	5.107	1.052	4.652	1.683	5.153	1.033	4.407	2.006		0.983	57.225
3.744	1.064	3.728	1.457	3.982	0.865	4.743	0.188	3.386	0.891	4.432	0.831		5.094	1.055	4.968	1.207	5.156	1.021	4.693	1.617	5.2	1.002	4.442	2.084		0.984	55.419
3.745	1.114	3.758	1.408	3.996	0.964	4.79	0.138	3.401	0.841	4.463	0.881		5.141	1.016	5.015	1.163	5.203	0.986	4.731	1.547	5.249	0.972	4.481	2.154		0.984	53.613
3.761	1.163	3.789	1.358	3.997	0.914	4.836	0.088	3.416	0.742	4.479	0.931		5.188	0.977	5.062	1.124	5.252	0.96	4.77	1.478	5.298	0.941	4.53	2.176		0.985	51.806
3.776	1.213	3.803	1.308	4.011	1.014	4.929	0.084	3.417	0.792	4.51	0.981		5.238	0.946	5.112	1.089	5.301	0.93	4.809	1.417	5.348	0.915	4.575	2.132		0.985	50
3.792	1.263	3.834	1.257	4.026	1.064	4.975	0.134	3.431	0.692	4.525	1.031		5.285	0.911	5.161	1.063	5.35	0.903	4.85	1.351	5.395	0.885	4.606	2.049		0.986	48.194
3.793	1.313	3.864	1.207	4.041	1.114	5.021	0.184	3.446	0.642	4.541	1.081		5.334	0.885	5.208	1.033	5.398	0.873	4.895	1.299	5.442	0.863	4.637	1.962		0.986	46.387
3.808	1.363	3.879	1.156	4.055	1.163	5.067	0.232	3.461	0.592	4.572	1.131		5.383	0.855	5.257	0.998	5.445	0.851	4.94	1.247	5.491	0.85	4.663	1.871		0.987	42.775
3.824	1.412	3.91	1.106	4.069	1.263	5.113	0.282	3.476	0.542	4.587	1.181		5.432	0.833	5.307	0.963	5.496	0.838	4.99	1.212	5.538	0.832	4.692	1.779		0.987	44.581
3.84	1.462	3.94	1.055	4.07	1.213	5.144	0.332	3.491	0.445	4.618	1.23		5.482	0.815	5.354	0.928	5.543	0.82	5.037	1.186	5.59	0.828	4.721	1.692		0.987	40.968
3.84	1.512	3.955	1.005	4.084	1.313	5.19	0.382	3.491	0.493	4.634	1.28		5.529	0.802	5.401	0.889	5.594	0.816	5.086	1.168	5.641	0.824	4.749	1.6		0.988	39.162
3.856	1.562	3.985	0.954	4.099	1.363	5.236	0.432	3.506	0.395	4.649	1.33		5.58	0.794	5.448	0.863	5.645	0.811	5.137	1.164	5.692	0.824	4.778	1.509		0.988	37.356
3.872	1.612	4.016	0.904	4.113	1.412	5.282	0.482	3.521	0.345	4.68	1.38		5.631	0.794	5.495	0.837	5.697	0.811	5.189	1.16	5.744	0.824	4.817	1.443		0.989	35.549
3.888	1.661	4.046	0.853	4.127	1.512	5.328	0.529	3.536	0.295	4.696	1.43		5.682	0.789	5.545	0.815	5.746	0.816	5.24	1.156	5.793	0.828	4.858	1.378		0.989	33.743
3.904	1.711	4.061	0.803	4.128	1.462	5.374	0.579	3.567	0.245	4.727	1.48		5.732	0.794	5.592	0.793	5.797	0.82	5.289	1.147	5.844	0.841	4.901	1.317		0.99	31.936
3.92	1.761	4.092	0.752	4.142	1.562	5.42	0.629	3.582	0.195	4.742	1.528		5.783	0.798	5.641	0.776	5.846	0.829	5.338	1.121	5.893	0.854	4.942	1.256		0.99	30.13
3.935	1.811	4.122	0.702	4.157	1.612	5.466	0.679	3.612	0.146	4.758	1.578		5.834	0.807	5.69	0.754	5.895	0.846	5.385	1.082	5.941	0.871	4.989	1.217		0.991	26.59
3.967	1.861	4.137	0.652	4.172	1.661	5.512	0.729	3.643	0.096	4.789	1.628		5.881	0.82	5.738	0.737	5.945	0.859	5.43	1.034	6	0.889	5.04	1.199		0.991	28.396
4.013	1.821	4.167	0.601	4.202	1.711	5.558	0.777	3.782	0.05	4.82	1.678		5.931	0.837	5.787	0.719	6	0.872	5.471	0.981			5.092	1.199		0.991	24.783
4.028	1.771	4.198	0.553	4.217	1.761	5.604	0.827	3.982	0.052	4.866	1.688		6	0.855	5.836	0.706			5.514	0.929			5.141	1.23		0.992	22.977
4.058	1.721	4.213	0.502	4.247	1.811	5.65	0.877	4.076	0.1	4.897	1.638				5.887	0.706			5.557	0.872			5.188	1.26		0.992	21.171
4.089	1.671	4.243	0.452	4.31	1.767	5.696	0.927	4.169	0.148	4.913	1.588				5.937	0.724			5.6	0.824			5.237	1.282		0.993	19.364
4.119	1.622	4.273	0.401	4.372	1.717	5.726	0.977	4.262	0.195	4.928	1.538				6	0.759			5.646	0.781			5.287	1.308		0.993	17.558
4.15	1.572	4.288	0.351	4.451	1.667	5.773	1.027	4.324	0.245	4.959	1.488								5.689	0.733			5.336	1.299		0.994	15.751
4.196	1.522	4.319	0.3	4.514	1.62	5.819	1.075	4.355	0.295	4.975	1.438								5.734	0.689			5.383	1.265		0.994	13.945
4.258	1.558	4.349	0.25	4.606	1.631	5.865	1.125	4.371	0.345	4.99	1.388								5.779	0.65			5.424	1.199		0.995	12.139
4.304	1.608	4.364	0.2	4.652	1.681	5.911	1.175	4.402	0.395	5.006	1.338								5.826	0.615			5.461	1.125		0.995	10.332
4.366	1.657	4.395	0.149	4.682	1.731	5.957	1.225	4.418	0.445	5.021	1.288								5.875	0.602			5.494	1.047		0.996	8.526
4.413	1.707	4.425	0.099	4.728	1.781	6.003	1.275	4.434	0.495	5.037	1.238								5.922	0.589			5.531	0.968		0.996	6.72
4.46	1.755	4.44	0.048	4.774	1.831	6.049	1.325	4.45	0.544	5.052	1.188								6	0.594			5.567	0.898		0.997	4.913
4.506	1.805	4.47	-0.002	4.806	1.793	6.095	1.373	4.45	0.594	5.083	1.139												5.608	0.837		0.998	3.107
4.537	1.775	4.533	-0.006	4.837	1.743	6.141	1.423	4.466	0.644	5.099	1.089												5.65	0.781		1	1.301
4.552	1.725	4.565	0.042	4.854	1.695	6.187	1.473	4.482	0.694	5.114	1.039												5.691	0.719
4.583	1.675	4.597	0.091	4.87	1.645	6.233	1.522	4.498	0.744	5.13	0.989												5.734	0.676
4.598	1.626	4.629	0.14	4.886	1.596	6.263	1.572	4.514	0.794	5.145	0.939												5.779	0.628
4.612	1.526	4.645	0.19	4.902	1.546	6.309	1.622	4.529	0.843	5.161	0.891												5.822	0.58
4.613	1.576	4.677	0.239	4.903	1.496	6.386	1.67	4.545	0.893	5.176	0.841												5.867	0.545
4.627	1.476	4.709	0.288	4.92	1.446	6.464	1.628	4.546	0.943	5.207	0.791												5.914	0.519
4.642	1.426	4.741	0.337	4.936	1.396	6.511	1.58	4.561	0.993	5.223	0.741												6	0.519
4.657	1.327	4.758	0.387	4.937	1.347	6.557	1.53	4.577	1.043	5.238	0.691
4.658	1.376	4.79	0.436	4.953	1.297	6.62	1.481	4.593	1.093	5.254	0.641
4.672	1.277	4.822	0.485	4.969	1.247	6.667	1.431	4.609	1.143	5.269	0.591
4.687	1.177	4.854	0.534	4.97	1.197	6.729	1.383	4.625	1.192	5.285	0.541
4.687	1.227	4.87	0.584	4.986	1.147	6.775	1.333	4.641	1.242	5.3	0.491
4.702	1.127	4.902	0.633	5.003	1.098	6.822	1.283	4.657	1.292	5.331	0.441
4.716	1.028	4.934	0.682	5.019	1.048	6.885	1.233	4.657	1.342	5.347	0.391
4.717	1.078	4.95	0.732	5.02	0.998	6.931	1.185	4.673	1.392	5.378	0.341
4.732	0.978	4.982	0.781	5.036	0.948	6.994	1.135	4.689	1.442	5.409	0.291
4.747	0.928	5.014	0.83	5.052	0.898	7.056	1.085	4.704	1.492	5.486	0.295
4.761	0.829	5.046	0.877	5.053	0.849	7.148	1.117	4.72	1.541	5.594	0.343
4.762	0.878	5.063	0.927	5.069	0.799	7.194	1.167	4.736	1.591	5.703	0.391
4.776	0.779	5.095	0.976	5.085	0.749	7.24	1.217	4.752	1.641	5.796	0.439
4.791	0.679	5.127	1.025	5.086	0.699	7.302	1.265	4.783	1.689	5.92	0.445
4.791	0.729	5.159	1.075	5.103	0.649	7.348	1.315	4.83	1.727	6.044	0.397
4.806	0.629	5.175	1.124	5.119	0.6	7.409	1.365	4.891	1.677	6.152	0.349
4.821	0.58	5.207	1.173	5.12	0.55	7.455	1.415	4.953	1.627	6.276	0.301
4.836	0.48	5.239	1.222	5.136	0.5	7.501	1.465	5.03	1.603	6.385	0.265
4.836	0.53	5.256	1.272	5.152	0.45	7.563	1.512	5.107	1.651	6.462	0.313
4.851	0.43	5.288	1.321	5.168	0.4	7.609	1.562	5.154	1.701	6.493	0.363
4.866	0.38	5.32	1.37	5.185	0.351	7.67	1.612	5.216	1.751	6.54	0.413
4.881	0.331	5.352	1.42	5.216	0.301	7.717	1.662	5.263	1.801	6.571	0.463
4.896	0.281	5.368	1.469	5.233	0.251	7.809	1.638	5.325	1.85	6.617	0.513
4.926	0.231	5.4	1.518	5.249	0.201	7.841	1.588	5.371	1.842	6.648	0.563
4.957	0.183	5.432	1.568	5.312	0.151	7.888	1.538	5.387	1.793	6.695	0.611
5.018	0.133	5.495	1.586	5.39	0.104	7.934	1.491	5.402	1.743	6.726	0.661
5.095	0.084	5.525	1.536	5.576	0.12	7.981	1.441	5.417	1.693	6.772	0.711
5.281	0.11	5.556	1.485	5.762	0.163	8.028	1.391	5.432	1.643	6.803	0.761
5.451	0.153	5.586	1.434	5.854	0.211	8.059	1.341	5.447	1.593	6.85	0.811
5.559	0.201	5.601	1.384	5.931	0.261	8.106	1.291	5.461	1.494	6.881	0.861
5.621	0.251	5.631	1.334	5.945	0.311	8.153	1.241	5.462	1.543	6.927	0.911
5.637	0.301	5.662	1.283	5.976	0.359	8.2	1.191	5.477	1.444	6.958	0.961
5.668	0.351	5.677	1.233	6.006	0.408	8.231	1.143	5.491	1.344	7.005	1.009
5.7	0.4	5.707	1.182	6.021	0.458	8.278	1.093	5.492	1.394	7.036	1.058
5.715	0.45	5.738	1.132	6.035	0.508	8.324	1.043	5.506	1.294	7.082	1.108
5.731	0.5	5.752	1.082	6.05	0.558	8.371	0.993	5.521	1.194	7.113	1.158
5.747	0.55	5.783	1.033	6.065	0.608	8.403	0.943	5.521	1.244	7.16	1.208
5.763	0.6	5.813	0.982	6.095	0.657	8.449	0.893	5.536	1.145	7.206	1.258
5.779	0.649	5.844	0.932	6.11	0.707	8.496	0.845	5.551	1.045	7.237	1.308
5.794	0.699	5.859	0.882	6.125	0.757	8.543	0.795	5.551	1.095	7.284	1.358
5.826	0.749	5.889	0.831	6.139	0.807	8.59	0.745	5.566	0.995	7.315	1.406
5.842	0.799	5.92	0.781	6.154	0.857	8.621	0.695	5.58	0.895	7.361	1.456
5.857	0.849	5.934	0.73	6.169	0.906	8.668	0.645	5.581	0.945	7.392	1.506
5.873	0.898	5.965	0.68	6.184	0.956	8.715	0.595	5.596	0.845	7.439	1.556
5.889	0.948	5.995	0.629	6.198	1.006	8.761	0.545	5.61	0.746	7.485	1.594
5.905	0.998	6.01	0.579	6.213	1.056	8.793	0.498	5.611	0.796	7.532	1.544
5.921	1.048	6.041	0.528	6.243	1.106	8.84	0.448	5.625	0.696	7.563	1.496
5.936	1.098	6.071	0.478	6.258	1.155	8.886	0.398	5.64	0.596	7.578	1.446
5.952	1.147	6.086	0.428	6.273	1.205	8.933	0.348	5.64	0.646	7.594	1.396
5.968	1.197	6.116	0.377	6.288	1.255	8.964	0.298	5.655	0.546	7.625	1.346
5.984	1.247	6.147	0.326	6.302	1.305	9.011	0.248	5.67	0.447	7.64	1.296
6.015	1.297	6.162	0.276	6.317	1.355	9.058	0.2	5.67	0.497	7.671	1.246
6.031	1.347	6.192	0.226	6.332	1.404	9.105	0.15	5.685	0.397	7.687	1.196
6.047	1.394	6.223	0.175	6.346	1.454	9.152	0.1	5.7	0.347	7.702	1.146
6.063	1.444	6.237	0.127	6.361	1.504	9.214	0.06	5.73	0.297	7.733	1.096
6.078	1.494	6.268	0.076	6.392	1.554	9.275	0.108	5.745	0.247	7.749	1.046
6.094	1.544	6.298	0.026	6.406	1.604	9.321	0.158	5.761	0.197	7.78	0.996
6.11	1.594	6.329	-0.025	6.421	1.653	9.367	0.208	5.837	0.15	7.795	0.947
6.126	1.643	6.391	-0.032	6.436	1.703	9.413	0.258	5.914	0.1	7.811	0.897
6.142	1.693	6.423	0.017	6.466	1.753	9.459	0.308	6.099	0.058	7.842	0.847
6.173	1.743	6.455	0.066	6.512	1.793	9.505	0.358	6.3	0.048	7.857	0.797
6.204	1.793	6.487	0.115	6.59	1.743	9.551	0.406	6.362	0.096	7.873	0.747
6.25	1.771	6.504	0.165	6.669	1.695	9.597	0.456	6.394	0.146	7.904	0.697
6.312	1.721	6.536	0.214	6.777	1.703	9.643	0.505	6.425	0.195	7.919	0.647
6.358	1.673	6.568	0.263	6.838	1.753	9.689	0.555	6.456	0.245	7.95	0.597
6.419	1.624	6.584	0.311	6.884	1.801	9.735	0.605	6.487	0.295	7.966	0.547
6.496	1.647	6.616	0.36	6.946	1.827	9.781	0.653	6.519	0.345	7.997	0.497
6.543	1.697	6.648	0.409	6.978	1.777	9.827	0.703	6.535	0.395	8.043	0.469
6.574	1.747	6.68	0.459	7.009	1.727	9.873	0.753	6.566	0.445	8.074	0.519
6.621	1.795	6.696	0.508	7.026	1.677	9.919	0.803	6.582	0.495	8.09	0.569
6.667	1.809	6.728	0.557	7.042	1.627	9.965	0.853	6.598	0.544	8.121	0.619
6.698	1.759	6.76	0.607	7.058	1.578	10.011	0.903	6.629	0.594	8.136	0.669
6.728	1.709	6.777	0.656	7.074	1.528	10.057	0.951	6.645	0.644	8.167	0.719
6.743	1.659	6.809	0.705	7.091	1.478	10.104	1.001	6.661	0.694	8.183	0.769
6.759	1.61	6.841	0.754	7.107	1.428	10.149	1.051	6.692	0.744	8.198	0.819
6.774	1.56	6.873	0.804	7.123	1.378	10.196	1.101	6.708	0.794	8.229	0.869
6.789	1.51	6.889	0.853	7.14	1.329	10.242	1.151	6.723	0.843	8.245	0.919
6.804	1.46	6.921	0.902	7.156	1.279	10.288	1.199	6.739	0.893	8.26	0.968
6.819	1.41	6.953	0.952	7.172	1.229	10.334	1.249	6.771	0.943	8.291	1.018
6.834	1.361	6.97	1.001	7.188	1.179	10.38	1.299	6.786	0.991	8.306	1.068
6.849	1.311	7.002	1.05	7.205	1.129	10.426	1.349	6.802	1.041	8.337	1.118
6.864	1.261	7.034	1.1	7.221	1.08	10.472	1.399	6.834	1.091	8.353	1.168
6.879	1.211	7.066	1.147	7.237	1.03	10.518	1.449	6.849	1.141	8.368	1.218
6.894	1.161	7.082	1.196	7.254	0.98	10.564	1.497	6.865	1.19	8.399	1.268
6.909	1.112	7.114	1.246	7.27	0.93	10.641	1.542	6.896	1.24	8.415	1.318
6.924	1.062	7.146	1.295	7.286	0.88	10.734	1.495	6.912	1.29	8.43	1.368
6.939	1.012	7.162	1.344	7.302	0.831	10.796	1.445	6.928	1.34	8.461	1.418
6.954	0.962	7.194	1.393	7.319	0.781	10.874	1.397	6.96	1.39	8.477	1.468
6.969	0.912	7.226	1.443	7.335	0.731	10.936	1.347	6.975	1.44	8.508	1.518
6.984	0.863	7.258	1.492	7.351	0.681	11.014	1.297	6.991	1.49	8.523	1.568
6.999	0.813	7.29	1.521	7.368	0.631	11.076	1.249	7.022	1.539	8.539	1.618
7.014	0.763	7.336	1.47	7.384	0.584	11.154	1.199	7.038	1.589	8.601	1.626
7.029	0.713	7.367	1.42	7.4	0.534	11.262	1.191	7.054	1.639	8.632	1.576
7.045	0.663	7.381	1.369	7.432	0.484	11.324	1.239	7.07	1.689	8.647	1.526
7.06	0.614	7.412	1.319	7.448	0.434	11.4	1.289	7.117	1.739	8.678	1.476
7.075	0.564	7.427	1.269	7.465	0.384	11.462	1.337	7.194	1.709	8.694	1.426
7.09	0.514	7.442	1.218	7.496	0.335	11.523	1.387	7.271	1.743	8.709	1.376
7.105	0.464	7.472	1.17	7.528	0.285	11.6	1.437	7.333	1.791	8.74	1.326
7.12	0.416	7.487	1.12	7.575	0.235	11.662	1.485	7.411	1.813	8.756	1.276
7.15	0.367	7.517	1.069	7.685	0.187	11.739	1.534	7.441	1.763	8.787	1.226
7.165	0.317	7.532	1.019	7.779	0.139	11.832	1.51	7.472	1.713	8.802	1.176
7.196	0.267	7.547	0.969	7.918	0.145	11.894	1.461	7.487	1.663	8.818	1.126
7.242	0.217	7.577	0.918	8.041	0.193	11.941	1.413	7.502	1.613	8.849	1.076
7.334	0.169	7.592	0.868	8.149	0.241	11.988	1.363	7.532	1.565	8.864	1.026
7.442	0.122	7.607	0.818	8.179	0.291	12.034	1.313	7.548	1.515	8.88	0.976
7.58	0.114	7.638	0.767	8.21	0.341	12.097	1.263	7.563	1.466	8.911	0.926
7.704	0.159	7.652	0.717	8.24	0.39	12.144	1.213	7.578	1.416	8.926	0.877
7.828	0.207	7.683	0.666	8.255	0.44	12.19	1.165	7.608	1.366	8.942	0.827
7.859	0.257	7.698	0.616	8.27	0.488	12.253	1.115	7.623	1.316	8.973	0.779
7.875	0.307	7.713	0.566	8.284	0.538	12.299	1.065	7.638	1.266	8.988	0.729
7.906	0.357	7.743	0.515	8.299	0.588	12.346	1.015	7.653	1.216	9.004	0.679
7.922	0.406	7.758	0.465	8.313	0.687	12.393	0.967	7.669	1.167	9.035	0.629
7.938	0.456	7.773	0.415	8.314	0.637	12.455	0.917	7.699	1.117	9.05	0.579
7.954	0.506	7.803	0.364	8.328	0.737	12.502	0.867	7.714	1.067	9.066	0.529
7.97	0.556	7.818	0.314	8.342	0.787	12.549	0.817	7.729	1.017	9.097	0.479
7.986	0.606	7.848	0.263	8.357	0.837	12.611	0.767	7.744	0.967	9.112	0.429
8.001	0.653	7.863	0.213	8.372	0.886	12.658	0.719	7.759	0.917	9.159	0.379
8.017	0.703	7.878	0.163	8.387	0.936	12.704	0.669	7.79	0.867	9.236	0.355
8.033	0.753	7.909	0.112	8.401	0.986	12.751	0.619	7.805	0.818	9.376	0.403
8.049	0.803	7.923	0.062	8.416	1.036	12.814	0.569	7.82	0.768	9.577	0.425
8.065	0.853	7.938	0.012	8.431	1.086	12.86	0.521	7.835	0.718	9.841	0.389
8.081	0.902	7.984	-0.037	8.446	1.135	12.907	0.472	7.85	0.668	10.104	0.357
8.096	0.952	8.031	-0.016	8.46	1.185	12.969	0.422	7.881	0.618	10.275	0.401
8.112	1.002	8.064	0.033	8.475	1.235	13.016	0.372	7.896	0.568	10.399	0.449
8.128	1.052	8.08	0.083	8.49	1.285	13.063	0.322	7.911	0.518	10.461	0.497
8.144	1.102	8.112	0.132	8.505	1.335	13.125	0.274	7.926	0.469	10.492	0.547
8.16	1.151	8.128	0.181	8.519	1.384	13.218	0.266	7.956	0.419	10.523	0.597
8.175	1.201	8.16	0.231	8.534	1.434	13.28	0.316	7.971	0.369	10.554	0.647
8.191	1.251	8.177	0.28	8.549	1.484	13.357	0.366	8.002	0.319	10.6	0.697
8.192	1.301	8.209	0.329	8.564	1.534	13.418	0.414	8.032	0.269	10.631	0.747
8.223	1.351	8.225	0.379	8.594	1.584	13.479	0.464	8.063	0.219	10.662	0.796
8.239	1.4	8.257	0.428	8.609	1.633	13.541	0.513	8.14	0.171	10.693	0.846
8.255	1.45	8.274	0.478	8.623	1.683	13.602	0.561	8.217	0.122	10.724	0.896
8.27	1.5	8.306	0.527	8.653	1.733	13.679	0.611	8.294	0.074	10.755	0.944
8.286	1.55	8.322	0.576	8.684	1.783	13.741	0.661	8.417	0.072	10.786	0.994
8.317	1.6	8.338	0.626	8.746	1.739	13.802	0.709	8.51	0.122	10.817	1.044
8.333	1.649	8.37	0.675	8.778	1.689	13.864	0.759	8.619	0.169	10.848	1.094
8.349	1.699	8.387	0.725	8.826	1.641	13.925	0.809	8.681	0.217	10.879	1.144
8.38	1.749	8.419	0.772	8.888	1.592	14.002	0.857	8.697	0.267	10.91	1.194
8.442	1.723	8.435	0.822	8.981	1.639	14.064	0.907	8.728	0.317	10.941	1.244
8.472	1.675	8.467	0.871	9.042	1.657	14.125	0.955	8.759	0.367	10.972	1.294
8.518	1.626	8.483	0.92	9.105	1.608	14.187	1.005	8.775	0.417	11.003	1.344
8.564	1.576	8.515	0.969	9.122	1.558	14.248	1.055	8.791	0.467	11.034	1.394
8.672	1.588	8.532	1.019	9.153	1.51	14.325	1.103	8.807	0.516	11.065	1.444
8.765	1.578	8.564	1.068	9.185	1.46	14.387	1.153	8.807	0.566	11.096	1.494
8.811	1.528	8.58	1.118	9.201	1.41	14.448	1.203	8.823	0.616	11.127	1.542
8.841	1.478	8.612	1.167	9.233	1.361	14.541	1.251	8.839	0.666	11.189	1.584
8.872	1.428	8.629	1.216	9.265	1.311	14.68	1.213	8.855	0.716	11.22	1.534
8.902	1.378	8.661	1.266	9.281	1.261	14.804	1.165	8.871	0.766	11.251	1.484
8.933	1.329	8.677	1.315	9.313	1.211	14.928	1.119	8.886	0.816	11.282	1.434
8.948	1.279	8.709	1.364	9.345	1.161	15.068	1.071	8.902	0.865	11.297	1.384
8.978	1.229	8.772	1.381	9.361	1.112	15.331	1.049	8.918	0.915	11.313	1.334
9.009	1.179	8.802	1.332	9.393	1.062	15.687	1.043	8.934	0.965	11.328	1.284
9.039	1.129	8.833	1.282	9.409	1.012	15.795	0.995	8.95	1.015	11.359	1.236
9.054	1.08	8.863	1.231	9.425	0.962	15.889	0.945	8.966	1.065	11.375	1.186
9.069	1.03	8.909	1.18	9.442	0.912	15.966	0.897	8.981	1.115	11.39	1.136
9.1	0.982	8.94	1.13	9.458	0.863	16.06	0.849	8.997	1.165	11.406	1.086
9.115	0.932	8.97	1.079	9.474	0.813	16.137	0.799	9.013	1.214	11.437	1.036
9.13	0.882	9.001	1.029	9.491	0.763	16.277	0.753	9.029	1.264	11.452	0.986
9.145	0.833	9.031	0.978	9.507	0.713	16.447	0.709	9.029	1.314	11.468	0.936
9.16	0.783	9.062	0.928	9.523	0.663	16.587	0.661	9.045	1.364	11.499	0.886
9.175	0.733	9.108	0.877	9.539	0.614	16.757	0.673	9.061	1.414	11.514	0.836
9.19	0.683	9.138	0.826	9.556	0.564	16.942	0.717	9.077	1.464	11.53	0.786
9.205	0.633	9.169	0.778	9.572	0.514	17.112	0.761	9.093	1.513	11.545	0.736
9.22	0.534	9.199	0.727	9.573	0.464	17.329	0.727	9.109	1.563	11.576	0.687
9.22	0.584	9.229	0.676	9.589	0.414	17.546	0.685	9.124	1.613	11.592	0.637
9.235	0.484	9.26	0.626	9.605	0.365	17.901	0.683	9.14	1.663	11.623	0.587
9.25	0.434	9.29	0.575	9.637	0.315	18.242	0.705	9.172	1.713	11.685	0.607
9.265	0.384	9.336	0.524	9.669	0.265	18.551	0.733	9.187	1.763	11.716	0.657
9.28	0.335	9.367	0.474	9.701	0.215	18.782	0.769	9.219	1.813	11.747	0.707
9.311	0.285	9.397	0.423	9.841	0.169	18.875	0.817	9.25	1.86	11.778	0.756
9.326	0.235	9.428	0.373	10.012	0.126	18.952	0.867	9.296	1.811	11.809	0.806
9.356	0.185	9.458	0.322	10.136	0.173	19.029	0.915	9.357	1.761	11.84	0.856
9.587	0.147	9.489	0.272	10.259	0.219	19.121	0.965	9.403	1.711	11.886	0.906
9.773	0.167	9.535	0.223	10.351	0.269	19.4	0.949	9.449	1.661	11.917	0.956
9.897	0.215	9.565	0.172	10.366	0.317	19.632	0.909	9.557	1.645	11.948	1.006
10.005	0.263	9.596	0.122	10.397	0.367	19.787	0.865	9.619	1.609	11.979	1.056
10.036	0.313	9.626	0.071	10.427	0.416	19.942	0.819	9.649	1.559	12.01	1.106
10.068	0.361	9.657	0.02	10.457	0.466	20.236	0.787	9.68	1.509	12.041	1.154
10.099	0.41	9.735	0.027	10.472	0.516	20.546	0.779	9.71	1.46	12.072	1.204
10.115	0.46	9.782	0.076	10.486	0.566	20.839	0.811	9.725	1.41	12.103	1.254
10.13	0.51	9.814	0.125	10.501	0.616	21.195	0.819	9.756	1.36	12.134	1.304
10.146	0.56	9.846	0.174	10.516	0.665	21.52	0.821	9.786	1.31	12.165	1.354
10.162	0.61	9.878	0.223	10.531	0.715	21.782	0.857	9.817	1.26	12.196	1.404
10.193	0.659	9.91	0.272	10.545	0.765	22.107	0.851	9.832	1.21	12.274	1.406
10.209	0.709	9.958	0.321	10.56	0.815	22.385	0.855	9.863	1.161	12.305	1.358
10.225	0.759	9.99	0.37	10.575	0.865	22.478	0.903	9.893	1.111	12.336	1.308
10.241	0.809	10.022	0.42	10.59	0.914	22.57	0.953	9.908	1.061	12.367	1.258
10.257	0.859	10.054	0.467	10.604	0.964	22.864	0.939	9.923	1.013	12.398	1.208
10.272	0.908	10.086	0.516	10.619	1.014	23.236	0.927	9.938	0.963	12.429	1.158
10.288	0.958	10.134	0.565	10.634	1.064	23.529	0.953	9.953	0.913	12.46	1.108
10.304	1.008	10.166	0.614	10.649	1.114	23.823	0.979	9.968	0.863	12.491	1.058
10.32	1.058	10.198	0.663	10.663	1.163	24.21	0.977	9.983	0.814	12.522	1.008
10.336	1.108	10.23	0.713	10.678	1.213	24.581	0.969	9.998	0.764	12.553	0.958
10.351	1.157	10.277	0.761	10.693	1.263	24.952	0.973	10.014	0.714	12.584	0.908
10.367	1.207	10.309	0.811	10.708	1.313	25.323	0.981	10.028	0.614	12.615	0.858
10.383	1.257	10.341	0.86	10.722	1.363	25.71	0.979	10.029	0.664	12.646	0.81
10.414	1.307	10.373	0.909	10.737	1.412	26.066	0.961	10.043	0.564	12.677	0.76
10.43	1.357	10.405	0.956	10.767	1.462	26.437	0.951	10.058	0.514	12.708	0.71
10.446	1.406	10.453	1.005	10.782	1.512	26.808	0.951	10.073	0.465	12.739	0.66
10.462	1.456	10.485	1.054	10.797	1.562	27.195	0.949	10.089	0.415	12.785	0.611
10.478	1.506	10.517	1.104	10.812	1.612	27.52	0.969	10.104	0.365	12.832	0.561
10.493	1.556	10.549	1.153	10.842	1.661	27.875	0.981	10.119	0.315	12.894	0.511
10.525	1.606	10.581	1.202	10.904	1.637	28.2	0.969	10.134	0.265	12.971	0.463
10.571	1.639	10.629	1.251	10.967	1.588	28.571	0.961	10.149	0.215	13.064	0.415
10.633	1.592	10.676	1.3	11.014	1.538	28.927	0.973	10.179	0.166	13.157	0.365
10.679	1.542	10.738	1.27	11.062	1.488	29.298	0.983	10.225	0.116	13.235	0.317
10.725	1.492	10.769	1.22	11.171	1.464	29.654	0.975	10.426	0.074	13.359	0.353
10.786	1.442	10.799	1.169	11.325	1.508	30	0.971	10.565	0.09	13.483	0.399
11.002	1.434	10.845	1.118	11.449	1.532			10.658	0.138	13.607	0.447
11.141	1.416	10.876	1.068	11.481	1.482			10.736	0.187	13.854	0.485
11.171	1.367	10.906	1.017	11.512	1.432			10.813	0.235	14.149	0.515
11.202	1.317	10.937	0.967	11.544	1.384			10.86	0.285	14.319	0.554
11.232	1.267	10.967	0.916	11.56	1.335			10.891	0.335	14.381	0.604
11.247	1.217	10.998	0.867	11.577	1.285			10.907	0.385	14.412	0.654
11.262	1.167	11.028	0.817	11.593	1.235			10.939	0.435	14.443	0.704
11.277	1.118	11.058	0.766	11.609	1.185			10.954	0.485	14.474	0.754
11.292	1.068	11.089	0.716	11.626	1.135			10.97	0.534	14.505	0.804
11.307	1.018	11.135	0.665	11.642	1.086			11.002	0.584	14.536	0.854
11.323	0.968	11.165	0.614	11.658	1.036			11.017	0.634	14.567	0.902
11.338	0.918	11.196	0.564	11.674	0.986			11.033	0.684	14.614	0.952
11.353	0.869	11.226	0.513	11.691	0.936			11.049	0.734	14.645	1.002
11.368	0.819	11.257	0.463	11.707	0.886			11.065	0.784	14.676	1.052
11.383	0.769	11.287	0.412	11.723	0.837			11.081	0.834	14.707	1.102
11.398	0.719	11.318	0.362	11.739	0.787			11.096	0.883	14.753	1.152
11.413	0.671	11.348	0.313	11.756	0.737			11.112	0.933	14.831	1.128
11.428	0.622	11.379	0.262	11.772	0.687			11.128	0.983	14.877	1.078
11.443	0.572	11.425	0.211	11.788	0.637			11.144	1.033	14.924	1.028
11.458	0.522	11.455	0.161	11.805	0.588			11.16	1.083	14.986	0.978
11.473	0.472	11.501	0.11	11.821	0.538			11.176	1.133	15.032	0.93
11.503	0.422	11.564	0.127	11.837	0.488			11.207	1.182	15.079	0.88
11.534	0.373	11.596	0.176	11.869	0.438			11.223	1.232	15.141	0.83
11.549	0.323	11.644	0.223	11.901	0.388			11.239	1.282	15.187	0.78
11.657	0.275	11.676	0.272	11.964	0.339			11.255	1.332	15.234	0.732
11.795	0.227	11.707	0.321	12.042	0.291			11.27	1.382	15.358	0.728
11.919	0.237	11.739	0.37	12.12	0.241			11.286	1.432	15.435	0.778
12.027	0.285	11.787	0.419	12.229	0.207			11.302	1.482	15.528	0.826
12.105	0.333	11.819	0.468	12.353	0.255			11.318	1.529	15.621	0.874
12.136	0.382	11.851	0.518	12.445	0.303			11.349	1.579	15.699	0.924
12.167	0.432	11.883	0.567	12.475	0.353			11.38	1.629	15.854	0.9
12.199	0.482	11.931	0.616	12.506	0.402			11.427	1.639	15.993	0.854
12.214	0.532	11.963	0.665	12.536	0.452			11.488	1.589	16.148	0.808
12.23	0.582	11.995	0.712	12.551	0.502			11.55	1.541	16.288	0.762
12.246	0.631	12.027	0.761	12.565	0.552			11.611	1.492	16.412	0.714
12.277	0.681	12.074	0.81	12.58	0.602			11.703	1.444	16.505	0.666
12.293	0.731	12.106	0.859	12.595	0.651			11.811	1.396	16.582	0.616
12.309	0.781	12.138	0.908	12.61	0.701			11.919	1.348	16.675	0.568
12.325	0.831	12.17	0.958	12.624	0.751			11.98	1.298	16.752	0.518
12.341	0.88	12.218	1.007	12.639	0.801			12.011	1.248	16.83	0.47
12.356	0.93	12.25	1.056	12.654	0.851			12.041	1.198	17.016	0.472
12.372	0.98	12.282	1.105	12.669	0.9			12.072	1.149	17.202	0.516
12.388	1.03	12.314	1.152	12.699	0.95			12.087	1.099	17.31	0.564
12.404	1.08	12.393	1.188	12.713	1			12.102	1.049	17.388	0.612
12.435	1.129	12.439	1.137	12.728	1.05			12.133	0.999	17.465	0.662
12.451	1.179	12.485	1.087	12.743	1.1			12.148	0.949	17.543	0.71
12.482	1.229	12.515	1.036	12.758	1.149			12.163	0.901	17.651	0.758
12.513	1.279	12.546	0.987	12.772	1.199			12.178	0.851	17.76	0.806
12.699	1.279	12.592	0.937	12.803	1.249			12.193	0.802	17.884	0.854
12.93	1.243	12.622	0.886	12.833	1.297			12.223	0.752	18.008	0.902
13.007	1.193	12.668	0.835	12.942	1.297			12.238	0.702	18.116	0.948
13.084	1.145	12.699	0.785	13.128	1.253			12.254	0.652	18.24	0.996
13.145	1.096	12.729	0.734	13.33	1.231			12.269	0.602	18.364	1.044
13.222	1.048	12.775	0.683	13.548	1.229			12.299	0.552	18.55	1.04
13.283	0.998	12.806	0.632	13.61	1.179			12.314	0.502	18.752	0.998
13.36	0.948	12.852	0.582	13.658	1.131			12.345	0.453	18.907	0.952
13.421	0.9	12.882	0.533	13.705	1.082			12.375	0.403	19.046	0.906
13.498	0.851	12.913	0.482	13.752	1.032			12.406	0.353	19.201	0.86
13.559	0.803	12.959	0.432	13.8	0.982			12.498	0.305	19.34	0.812
13.636	0.753	12.989	0.381	13.847	0.932			12.575	0.255	19.48	0.766
13.698	0.703	13.035	0.33	13.894	0.884			12.652	0.207	19.712	0.732
13.774	0.655	13.066	0.28	13.957	0.835			12.806	0.201	20.038	0.708
13.851	0.606	13.112	0.229	14.004	0.785			12.946	0.245	20.239	0.664
14.144	0.602	13.19	0.253	14.052	0.735			12.977	0.295	20.441	0.622
14.33	0.639	13.238	0.302	14.099	0.685			13.008	0.345	20.782	0.612
14.392	0.689	13.27	0.351	14.146	0.637			13.04	0.395	21.107	0.632
14.439	0.739	13.318	0.4	14.209	0.588			13.055	0.445	21.262	0.676
14.501	0.787	13.365	0.449	14.473	0.578			13.071	0.495	21.433	0.722
14.548	0.837	13.397	0.498	14.658	0.616			13.087	0.544	21.572	0.768
14.594	0.886	13.445	0.547	14.72	0.665			13.103	0.594	21.665	0.816
14.656	0.936	13.477	0.594	14.766	0.715			13.119	0.644	21.758	0.866
14.703	0.984	13.524	0.643	14.811	0.763			13.135	0.694	21.867	0.914
14.765	1.034	13.557	0.692	14.857	0.813			13.15	0.744	21.96	0.962
14.843	1.084	13.604	0.741	14.903	0.863			13.166	0.794	22.053	1.01
14.966	1.102	13.652	0.79	14.949	0.912			13.182	0.843	22.269	0.984
15.074	1.054	13.684	0.839	14.994	0.962			13.198	0.893	22.502	0.944
15.166	1.006	13.731	0.888	15.04	1.01			13.214	0.943	22.765	0.978
15.274	0.958	13.763	0.935	15.101	1.06			13.23	0.993	23.029	0.999
15.428	0.912	13.811	0.984	15.163	1.11			13.245	1.043	23.246	0.958
15.675	0.878	13.859	1.033	15.24	1.157			13.261	1.093	23.494	0.918
16.03	0.859	13.922	1.081	15.349	1.12			13.277	1.143	23.85	0.91
16.323	0.871	13.984	1.04	15.458	1.07			13.293	1.192	24.207	0.915
16.524	0.914	14.03	0.989	15.552	1.022			13.324	1.242	24.501	0.947
16.725	0.956	14.076	0.938	15.646	0.974			13.356	1.292	24.811	0.961
16.926	1	14.122	0.887	15.74	0.926			13.495	1.334	25.183	0.955
17.127	1.042	14.168	0.836	15.833	0.878			13.696	1.328	25.539	0.973
17.312	1.01	14.214	0.787	16.097	0.857			13.757	1.28	25.834	0.943
17.497	0.968	14.26	0.737	16.469	0.871			13.819	1.23	26.144	0.963
17.728	0.928	14.306	0.686	16.717	0.902			13.88	1.18	26.454	0.993
18.098	0.932	14.352	0.635	16.934	0.944			13.941	1.133	26.702	0.961
18.484	0.934	14.398	0.584	17.15	0.986			14.003	1.083	26.965	0.935
18.855	0.942	14.444	0.533	17.367	1.026			14.064	1.033	27.337	0.941
19.241	0.944	14.49	0.484	17.599	1.036			14.126	0.985	27.678	0.959
19.611	0.946	14.537	0.433	17.817	0.994			14.187	0.935	28.019	0.961
19.982	0.958	14.583	0.382	18.035	0.954			14.249	0.885	28.298	0.983
20.352	0.952	14.613	0.332	18.376	0.934			14.325	0.837	28.592	0.965
20.707	0.932	14.69	0.286	18.687	0.902			14.387	0.788	28.918	0.941
21.077	0.928	14.769	0.334	18.997	0.928			14.448	0.738	29.274	0.949
21.402	0.948	14.817	0.383	19.291	0.958			14.525	0.69	29.631	0.937
21.634	0.982	14.864	0.43	19.632	0.976			14.587	0.64	30	0.949
21.958	0.954	14.928	0.478	20.004	0.98			14.648	0.59
22.328	0.942	14.975	0.527	20.377	0.968			14.787	0.548
22.698	0.934	15.039	0.576	20.734	0.97			15.111	0.57
23.053	0.938	15.086	0.625	21.106	0.98			15.174	0.62
23.408	0.94	15.134	0.672	21.478	0.964			15.22	0.668
23.748	0.92	15.197	0.72	21.835	0.952			15.252	0.718
24.118	0.932	15.245	0.769	22.207	0.956			15.298	0.768
24.489	0.944	15.292	0.818	22.579	0.972			15.33	0.818
24.859	0.946	15.355	0.864	22.937	0.952			15.361	0.867
25.214	0.948	15.403	0.913	23.294	0.932			15.408	0.917
25.569	0.938	15.497	0.939	23.572	0.966			15.439	0.967
25.878	0.948	15.59	0.889	23.914	0.972			15.501	1.015
26.218	0.942	15.652	0.838	24.286	0.958			15.579	1.065
26.557	0.952	15.729	0.788	24.643	0.956			15.656	1.113
26.928	0.944	15.791	0.737	25.015	0.948			15.796	1.131
27.267	0.93	15.868	0.688	25.388	0.936			15.888	1.083
27.591	0.948	15.945	0.636	25.713	0.952			15.98	1.035
27.931	0.952	16.007	0.587	26.008	0.982			16.088	0.985
28.301	0.944	16.084	0.535	26.333	0.988			16.18	0.937
28.641	0.962	16.162	0.484	26.69	0.974			16.319	0.891
28.981	0.962	16.224	0.434	27.047	0.974			16.566	0.855
29.32	0.944	16.301	0.383	27.419	0.976			16.89	0.832
29.675	0.96	16.378	0.333	27.807	0.976			17.153	0.841
30	0.972	16.503	0.354	28.179	0.984			17.339	0.887
		16.582	0.401	28.551	0.982			17.509	0.931
		16.677	0.446	28.893	0.968			17.679	0.975
		16.756	0.495	29.265	0.964			17.865	1.021
		16.85	0.54	29.637	0.976			18.112	1.003
		16.929	0.589	30	0.978			18.375	0.965
		17.023	0.634					18.653	0.933
		17.102	0.681					18.961	0.903
		17.197	0.728					19.255	0.885
		17.275	0.775					19.533	0.921
		17.37	0.816					19.765	0.961
		17.478	0.766					20.059	0.987
		17.587	0.716					20.414	0.979
		17.695	0.666					20.723	0.947
		17.804	0.615					21.032	0.921
		17.913	0.565					21.403	0.931
		18.037	0.515					21.774	0.935
		18.145	0.464					22.145	0.933
		18.254	0.414					22.5	0.939
		18.378	0.365					22.763	0.969
		18.566	0.405					23.056	0.939
		18.77	0.443					23.427	0.925
		18.958	0.482					23.782	0.913
		19.162	0.522					24.061	0.949
		19.35	0.56					24.416	0.951
		19.677	0.533					24.771	0.935
		20.02	0.505					25.127	0.947
		20.411	0.499					25.467	0.933
		20.786	0.505					25.775	0.903
		21.145	0.503					26.069	0.901
		21.519	0.479					26.347	0.937
		21.894	0.466					26.61	0.975
		22.285	0.464					26.981	0.973
		22.644	0.474					27.29	0.949
		22.94	0.438					27.661	0.955
		23.236	0.397					28.001	0.941
		23.611	0.399					28.341	0.943
		23.97	0.389					28.65	0.969
		24.345	0.379					28.99	0.971
		24.642	0.403					29.299	0.947
		24.97	0.401					29.669	0.941
		25.313	0.368					30	0.953
		25.673	0.37
		26.048	0.374
		26.422	0.37
		26.797	0.35
		27.172	0.337
		27.547	0.337
		27.875	0.35
		28.218	0.343
		28.562	0.315
		28.952	0.307
		29.311	0.309
		29.671	0.315
		30	0.297
